# Supplementary material for: Diverging effects of host density and richness across biological scales drive diversity-disease outcomes
Source: Nat Commun. 2024 Mar 2;15:1937. doi: 10.1038/s41467-024-46091-4 (PMC10908850; doi:10.1038/s41467-024-46091-4)
Supplement: Supplementary file 4 — Source Data [file 41467_2024_46091_MOESM4_ESM.xlsx]

## Sheet: Figure 2
Figure 2 overlays raw data (left) and model predictions (right) using separate layers in ggplot2
	RAW DATA - points in Figure 2					MODEL PREDICTIONS - curves in Figure 2
	Each row represents a site-year combination assessed for a given parasite.					Each row represents a predicted value of infection success (with standard errors) for a given parasite,
	Infection pressure and infection success values are log10(+1)-transformed.					at a given level of infection pressure, at one of two levels of host richness (high: 4 species, low: 1 species).
	The low richness category includes richness values of 1 and 2.					Predictions (using ggeffects) were made at pressures between 0 and 2 by 0.01 increments.
	The high richness category includes richness values of 3 or more.					Infection pressure and infection success predictions are log10(+1)-transformed.
	Parasite	Infection Pressure	Infection Success	Categorical Richness		Parasite	Host Richness	Categorical Richness	Infection Pressure	Predicted Infection Success	Prediction - SE	Prediction + SE
	Alaria	0	0	Low		Alaria	1	Low	0	0.063	0.042	0.122
	Alaria	0.616	0.39	Low		Alaria	4	High	0	0.121	0.084	0.21
	Alaria	0	0	Low		Alaria	1	Low	0.01	0.065	0.043	0.124
	Alaria	0	0	High		Alaria	4	High	0.01	0.122	0.085	0.211
	Alaria	0.198	1.322	High		Alaria	1	Low	0.02	0.066	0.044	0.126
	Alaria	0	0	High		Alaria	4	High	0.02	0.124	0.086	0.213
	Alaria	0.659	0.079	High		Alaria	1	Low	0.03	0.067	0.045	0.128
	Alaria	0	0	High		Alaria	4	High	0.03	0.125	0.088	0.215
	Alaria	0	0	Low		Alaria	1	Low	0.04	0.069	0.046	0.13
	Alaria	0	0	Low		Alaria	4	High	0.04	0.127	0.089	0.217
	Alaria	0	0	Low		Alaria	1	Low	0.05	0.07	0.047	0.132
	Alaria	0	0	High		Alaria	4	High	0.05	0.128	0.09	0.219
	Alaria	0	0	High		Alaria	1	Low	0.06	0.072	0.049	0.134
	Alaria	0	0	High		Alaria	4	High	0.06	0.13	0.091	0.22
	Alaria	0	0	High		Alaria	1	Low	0.07	0.073	0.05	0.136
	Alaria	0	0	High		Alaria	4	High	0.07	0.131	0.093	0.222
	Alaria	0	0	Low		Alaria	1	Low	0.08	0.075	0.051	0.139
	Alaria	0	0	High		Alaria	4	High	0.08	0.133	0.094	0.224
	Alaria	0	0	Low		Alaria	1	Low	0.09	0.076	0.052	0.141
	Alaria	0	0	Low		Alaria	4	High	0.09	0.134	0.095	0.226
	Alaria	0	0	Low		Alaria	1	Low	0.1	0.078	0.053	0.143
	Alaria	0	0	Low		Alaria	4	High	0.1	0.136	0.097	0.228
	Alaria	0.724	0.041	Low		Alaria	1	Low	0.11	0.079	0.054	0.146
	Alaria	0	0	Low		Alaria	4	High	0.11	0.138	0.098	0.23
	Alaria	0	0	High		Alaria	1	Low	0.12	0.081	0.055	0.148
	Alaria	0	0	Low		Alaria	4	High	0.12	0.139	0.099	0.232
	Alaria	0	0	High		Alaria	1	Low	0.13	0.083	0.057	0.15
	Alaria	0	0	High		Alaria	4	High	0.13	0.141	0.101	0.234
	Alaria	0	0	Low		Alaria	1	Low	0.14	0.084	0.058	0.153
	Alaria	0	0	High		Alaria	4	High	0.14	0.143	0.102	0.236
	Alaria	0	0	High		Alaria	1	Low	0.15	0.086	0.059	0.155
	Alaria	0	0	High		Alaria	4	High	0.15	0.145	0.103	0.238
	Alaria	0	0	High		Alaria	1	Low	0.16	0.088	0.061	0.158
	Alaria	0	0	Low		Alaria	4	High	0.16	0.146	0.105	0.24
	Alaria	0	0	Low		Alaria	1	Low	0.17	0.09	0.062	0.161
	Alaria	0	0	High		Alaria	4	High	0.17	0.148	0.106	0.242
	Alaria	0	0	Low		Alaria	1	Low	0.18	0.092	0.063	0.163
	Alaria	0	0	Low		Alaria	4	High	0.18	0.15	0.108	0.244
	Alaria	0	0	High		Alaria	1	Low	0.19	0.094	0.065	0.166
	Alaria	0.709	0.041	Low		Alaria	4	High	0.19	0.152	0.109	0.246
	Alaria	0	0	High		Alaria	1	Low	0.2	0.096	0.066	0.169
	Alaria	0	0	Low		Alaria	4	High	0.2	0.154	0.111	0.248
	Alaria	0	0	Low		Alaria	1	Low	0.21	0.098	0.068	0.171
	Alaria	0.189	0.23	High		Alaria	4	High	0.21	0.156	0.112	0.25
	Alaria	0	0	High		Alaria	1	Low	0.22	0.1	0.069	0.174
	Alaria	0	0	High		Alaria	4	High	0.22	0.157	0.114	0.253
	Alaria	0	0	Low		Alaria	1	Low	0.23	0.102	0.071	0.177
	Alaria	0	0	Low		Alaria	4	High	0.23	0.159	0.115	0.255
	Alaria	0	0	High		Alaria	1	Low	0.24	0.104	0.073	0.18
	Alaria	0	0	High		Alaria	4	High	0.24	0.161	0.117	0.257
	Alaria	0	0	Low		Alaria	1	Low	0.25	0.106	0.074	0.183
	Alaria	0	0	Low		Alaria	4	High	0.25	0.163	0.119	0.259
	Alaria	0	0	Low		Alaria	1	Low	0.26	0.108	0.076	0.186
	Alaria	0	0	High		Alaria	4	High	0.26	0.165	0.12	0.262
	Alaria	0	0	High		Alaria	1	Low	0.27	0.11	0.078	0.189
	Alaria	0	0	High		Alaria	4	High	0.27	0.167	0.122	0.264
	Alaria	0	0	High		Alaria	1	Low	0.28	0.113	0.079	0.193
	Alaria	1.152	0.248	Low		Alaria	4	High	0.28	0.169	0.124	0.266
	Alaria	0	0	Low		Alaria	1	Low	0.29	0.115	0.081	0.196
	Alaria	0	0	High		Alaria	4	High	0.29	0.171	0.125	0.269
	Alaria	0	0	High		Alaria	1	Low	0.3	0.117	0.083	0.199
	Alaria	0	0	High		Alaria	4	High	0.3	0.173	0.127	0.271
	Alaria	0	0	High		Alaria	1	Low	0.31	0.12	0.085	0.203
	Alaria	0	0	Low		Alaria	4	High	0.31	0.176	0.129	0.274
	Alaria	1.087	0.176	Low		Alaria	1	Low	0.32	0.122	0.087	0.206
	Alaria	0	0	Low		Alaria	4	High	0.32	0.178	0.131	0.276
	Alaria	0.081	0.204	Low		Alaria	1	Low	0.33	0.125	0.089	0.21
	Alaria	0	0	High		Alaria	4	High	0.33	0.18	0.132	0.278
	Alaria	0	0	Low		Alaria	1	Low	0.34	0.128	0.091	0.213
	Alaria	0	0	High		Alaria	4	High	0.34	0.182	0.134	0.281
	Alaria	0.086	0.826	High		Alaria	1	Low	0.35	0.13	0.093	0.217
	Alaria	1.044	1.053	High		Alaria	4	High	0.35	0.184	0.136	0.284
	Alaria	0.54	1.43	High		Alaria	1	Low	0.36	0.133	0.095	0.22
	Alaria	0	0	High		Alaria	4	High	0.36	0.187	0.138	0.286
	Alaria	1.007	1.504	High		Alaria	1	Low	0.37	0.136	0.097	0.224
	Alaria	0	0	Low		Alaria	4	High	0.37	0.189	0.14	0.289
	Alaria	0	0	Low		Alaria	1	Low	0.38	0.139	0.099	0.228
	Alaria	0	0	High		Alaria	4	High	0.38	0.191	0.142	0.291
	Alaria	0	0	High		Alaria	1	Low	0.39	0.141	0.101	0.232
	Alaria	0	0	High		Alaria	4	High	0.39	0.193	0.144	0.294
	Alaria	0	0	Low		Alaria	1	Low	0.4	0.144	0.104	0.236
	Alaria	0.301	0.067	Low		Alaria	4	High	0.4	0.196	0.146	0.297
	Alaria	0	0	Low		Alaria	1	Low	0.41	0.147	0.106	0.24
	Alaria	0	0	High		Alaria	4	High	0.41	0.198	0.148	0.3
	Alaria	0	0	High		Alaria	1	Low	0.42	0.15	0.108	0.244
	Alaria	0	0	High		Alaria	4	High	0.42	0.201	0.15	0.302
	Alaria	0.214	0.204	Low		Alaria	1	Low	0.43	0.154	0.111	0.249
	Alaria	0	0	High		Alaria	4	High	0.43	0.203	0.152	0.305
	Alaria	0	0	High		Alaria	1	Low	0.44	0.157	0.113	0.253
	Alaria	0	0	High		Alaria	4	High	0.44	0.206	0.154	0.308
	Alaria	0	0	High		Alaria	1	Low	0.45	0.16	0.116	0.257
	Alaria	0	0	High		Alaria	4	High	0.45	0.208	0.156	0.311
	Alaria	0.528	0.398	Low		Alaria	1	Low	0.46	0.163	0.118	0.262
	Alaria	0.465	0.55	High		Alaria	4	High	0.46	0.211	0.158	0.314
	Alaria	0	0	High		Alaria	1	Low	0.47	0.167	0.121	0.267
	Alaria	0.657	0.301	Low		Alaria	4	High	0.47	0.213	0.16	0.317
	Alaria	0.423	0.222	High		Alaria	1	Low	0.48	0.17	0.124	0.271
	Alaria	0.585	0.279	High		Alaria	4	High	0.48	0.216	0.162	0.32
	Alaria	0.221	0.69	High		Alaria	1	Low	0.49	0.174	0.126	0.276
	Alaria	0	0	Low		Alaria	4	High	0.49	0.218	0.165	0.323
	Alaria	1.728	1.117	Low		Alaria	1	Low	0.5	0.177	0.129	0.281
	Alaria	0	0	Low		Alaria	4	High	0.5	0.221	0.167	0.326
	Alaria	0.053	0.322	Low		Alaria	1	Low	0.51	0.181	0.132	0.286
	Alaria	0.871	0.146	Low		Alaria	4	High	0.51	0.224	0.169	0.329
	Alaria	0.869	1.246	High		Alaria	1	Low	0.52	0.185	0.135	0.291
	Alaria	0	0	High		Alaria	4	High	0.52	0.227	0.171	0.332
	Alaria	1.268	0.38	High		Alaria	1	Low	0.53	0.189	0.138	0.296
	Alaria	0	0	Low		Alaria	4	High	0.53	0.229	0.174	0.336
	Alaria	0	0	Low		Alaria	1	Low	0.54	0.193	0.141	0.302
	Alaria	0	0	High		Alaria	4	High	0.54	0.232	0.176	0.339
	Alaria	0	0	High		Alaria	1	Low	0.55	0.197	0.144	0.307
	Alaria	0	0	High		Alaria	4	High	0.55	0.235	0.178	0.342
	Alaria	0	0	High		Alaria	1	Low	0.56	0.201	0.147	0.313
	Alaria	0	0	High		Alaria	4	High	0.56	0.238	0.181	0.345
	Alaria	0.829	1.289	High		Alaria	1	Low	0.57	0.205	0.151	0.318
	Alaria	0	0	Low		Alaria	4	High	0.57	0.241	0.183	0.349
	Alaria	0	0	High		Alaria	1	Low	0.58	0.209	0.154	0.324
	Alaria	0	0	High		Alaria	4	High	0.58	0.244	0.186	0.352
	Alaria	0	0	High		Alaria	1	Low	0.59	0.214	0.157	0.33
	Alaria	0	0	Low		Alaria	4	High	0.59	0.247	0.188	0.356
	Alaria	0	0	Low		Alaria	1	Low	0.6	0.218	0.161	0.336
	Alaria	0	0	Low		Alaria	4	High	0.6	0.25	0.191	0.359
	Alaria	0	0	Low		Alaria	1	Low	0.61	0.223	0.164	0.342
	Alaria	0	0	Low		Alaria	4	High	0.61	0.253	0.193	0.363
	Alaria	0	0	High		Alaria	1	Low	0.62	0.227	0.168	0.348
	Alaria	0.159	0.556	Low		Alaria	4	High	0.62	0.256	0.196	0.367
	Alaria	0.504	0.748	Low		Alaria	1	Low	0.63	0.232	0.172	0.355
	Alaria	1.2	0.564	High		Alaria	4	High	0.63	0.259	0.198	0.37
	Alaria	0	0	Low		Alaria	1	Low	0.64	0.237	0.176	0.361
	Alaria	0	0	High		Alaria	4	High	0.64	0.262	0.201	0.374
	Alaria	0	0	High		Alaria	1	Low	0.65	0.242	0.179	0.368
	Alaria	0.755	1.375	Low		Alaria	4	High	0.65	0.265	0.204	0.378
	Alaria	0.443	0.556	High		Alaria	1	Low	0.66	0.247	0.183	0.375
	Alaria	0	0	High		Alaria	4	High	0.66	0.269	0.207	0.382
	Alaria	1.38	0.431	Low		Alaria	1	Low	0.67	0.252	0.187	0.382
	Alaria	0	0	High		Alaria	4	High	0.67	0.272	0.209	0.386
	Alaria	0	0	Low		Alaria	1	Low	0.68	0.257	0.191	0.389
	Alaria	0	0	Low		Alaria	4	High	0.68	0.275	0.212	0.39
	Alaria	0	0	Low		Alaria	1	Low	0.69	0.263	0.196	0.396
	Alaria	0	0	Low		Alaria	4	High	0.69	0.278	0.215	0.394
	Alaria	0	0	Low		Alaria	1	Low	0.7	0.268	0.2	0.404
	Alaria	0	0	Low		Alaria	4	High	0.7	0.282	0.218	0.398
	Alaria	0	0	Low		Alaria	1	Low	0.71	0.274	0.204	0.411
	Alaria	0	0	High		Alaria	4	High	0.71	0.285	0.221	0.402
	Alaria	0.947	0.362	High		Alaria	1	Low	0.72	0.279	0.209	0.419
	Alaria	0.778	1.857	High		Alaria	4	High	0.72	0.289	0.223	0.406
	Alaria	0	0	High		Alaria	1	Low	0.73	0.285	0.213	0.427
	Alaria	0	0	High		Alaria	4	High	0.73	0.292	0.226	0.41
	Alaria	1.711	2.03	Low		Alaria	1	Low	0.74	0.291	0.218	0.435
	Alaria	0	0	High		Alaria	4	High	0.74	0.296	0.229	0.415
	Alaria	0.373	0.165	High		Alaria	1	Low	0.75	0.297	0.223	0.443
	Alaria	1.293	0.404	High		Alaria	4	High	0.75	0.299	0.232	0.419
	Alaria	0	0	High		Alaria	1	Low	0.76	0.303	0.228	0.452
	Alaria	0.99	0.672	High		Alaria	4	High	0.76	0.303	0.235	0.424
	Alaria	0	0	High		Alaria	1	Low	0.77	0.31	0.232	0.46
	Alaria	0.037	0	High		Alaria	4	High	0.77	0.307	0.239	0.428
	Alaria	1.333	0.041	High		Alaria	1	Low	0.78	0.316	0.238	0.469
	Alaria	0	0	High		Alaria	4	High	0.78	0.311	0.242	0.433
	Alaria	0.118	0.041	High		Alaria	1	Low	0.79	0.323	0.243	0.478
	Alaria	0.697	1.246	Low		Alaria	4	High	0.79	0.314	0.245	0.437
	Alaria	1.608	1.825	High		Alaria	1	Low	0.8	0.329	0.248	0.488
	Alaria	0	0	Low		Alaria	4	High	0.8	0.318	0.248	0.442
	Alaria	0.51	0.851	Low		Alaria	1	Low	0.81	0.336	0.253	0.497
	Alaria	0.764	0.062	Low		Alaria	4	High	0.81	0.322	0.251	0.447
	Alaria	0	0	Low		Alaria	1	Low	0.82	0.343	0.259	0.507
	Alaria	1.204	0.114	Low		Alaria	4	High	0.82	0.326	0.254	0.452
	Alaria	0	0	Low		Alaria	1	Low	0.83	0.35	0.264	0.517
	Alaria	0	0	Low		Alaria	4	High	0.83	0.33	0.258	0.457
	Alaria	0	0	Low		Alaria	1	Low	0.84	0.358	0.27	0.527
	Alaria	0	0	Low		Alaria	4	High	0.84	0.334	0.261	0.462
	Alaria	0	0	High		Alaria	1	Low	0.85	0.365	0.276	0.537
	Alaria	0	0	High		Alaria	4	High	0.85	0.338	0.264	0.467
	Alaria	0	0	Low		Alaria	1	Low	0.86	0.373	0.282	0.548
	Alaria	0	0	Low		Alaria	4	High	0.86	0.342	0.268	0.472
	Alaria	0	0	High		Alaria	1	Low	0.87	0.381	0.288	0.559
	Alaria	0	0	Low		Alaria	4	High	0.87	0.346	0.271	0.478
	Alaria	0	0	Low		Alaria	1	Low	0.88	0.388	0.294	0.57
	Alaria	0.653	0	Low		Alaria	4	High	0.88	0.351	0.275	0.483
	Alaria	0	0	High		Alaria	1	Low	0.89	0.397	0.3	0.581
	Alaria	0	0	High		Alaria	4	High	0.89	0.355	0.278	0.488
	Alaria	0	0	Low		Alaria	1	Low	0.9	0.405	0.306	0.593
	Alaria	0	0	High		Alaria	4	High	0.9	0.359	0.282	0.494
	Alaria	0.432	0.079	Low		Alaria	1	Low	0.91	0.413	0.313	0.605
	Alaria	0.059	0.084	Low		Alaria	4	High	0.91	0.364	0.285	0.5
	Alaria	0	0	Low		Alaria	1	Low	0.92	0.422	0.32	0.617
	Alaria	0	0	Low		Alaria	4	High	0.92	0.368	0.289	0.505
	Alaria	0	0	Low		Alaria	1	Low	0.93	0.431	0.326	0.63
	Alaria	0	0	Low		Alaria	4	High	0.93	0.373	0.292	0.511
	Alaria	0.62	0.146	High		Alaria	1	Low	0.94	0.44	0.333	0.643
	Alaria	0	0	High		Alaria	4	High	0.94	0.377	0.296	0.517
	Alaria	0	0	Low		Alaria	1	Low	0.95	0.449	0.34	0.656
	Alaria	0	0	High		Alaria	4	High	0.95	0.382	0.3	0.523
	Alaria	0	0	Low		Alaria	1	Low	0.96	0.458	0.347	0.669
	Alaria	0	0	Low		Alaria	4	High	0.96	0.386	0.304	0.529
	Alaria	1.088	0.934	Low		Alaria	1	Low	0.97	0.468	0.355	0.683
	Alaria	0	0	Low		Alaria	4	High	0.97	0.391	0.307	0.535
	Alaria	1.125	0.799	High		Alaria	1	Low	0.98	0.477	0.362	0.697
	Alaria	1.284	1.672	Low		Alaria	4	High	0.98	0.396	0.311	0.542
	Alaria	0.971	1.494	Low		Alaria	1	Low	0.99	0.487	0.37	0.711
	Alaria	0	0	Low		Alaria	4	High	0.99	0.401	0.315	0.548
	Alaria	0.342	0.792	Low		Alaria	1	Low	1	0.498	0.377	0.726
	Alaria	0	0	High		Alaria	4	High	1	0.406	0.319	0.555
	Alaria	0	0	High		Alaria	1	Low	1.01	0.508	0.385	0.741
	Alaria	0	0	High		Alaria	4	High	1.01	0.411	0.323	0.561
	Alaria	2.455	1.134	High		Alaria	1	Low	1.02	0.519	0.393	0.756
	Alaria	0	0	High		Alaria	4	High	1.02	0.416	0.327	0.568
	Alaria	0.523	0	High		Alaria	1	Low	1.03	0.529	0.401	0.772
	Alaria	0	0	Low		Alaria	4	High	1.03	0.421	0.331	0.575
	Alaria	0.863	0.125	Low		Alaria	1	Low	1.04	0.54	0.41	0.789
	Alaria	1.94	0.265	Low		Alaria	4	High	1.04	0.426	0.335	0.582
	Alaria	0	0	High		Alaria	1	Low	1.05	0.552	0.418	0.805
	Alaria	0	0	Low		Alaria	4	High	1.05	0.431	0.339	0.589
	Alaria	0.848	0.96	Low		Alaria	1	Low	1.06	0.563	0.427	0.822
	Alaria	1.011	0.398	High		Alaria	4	High	1.06	0.436	0.343	0.596
	Alaria	0	0	High		Alaria	1	Low	1.07	0.575	0.436	0.84
	Alaria	1.189	0.398	High		Alaria	4	High	1.07	0.442	0.347	0.604
	Alaria	0.225	0.279	High		Alaria	1	Low	1.08	0.587	0.445	0.857
	Alaria	1.916	0.785	High		Alaria	4	High	1.08	0.447	0.352	0.611
	Alaria	1.189	1.542	Low		Alaria	1	Low	1.09	0.599	0.454	0.876
	Alaria	1.622	0.85	High		Alaria	4	High	1.09	0.452	0.356	0.619
	Alaria	1.073	0.491	Low		Alaria	1	Low	1.1	0.612	0.463	0.894
	Alaria	1.598	1.305	Low		Alaria	4	High	1.1	0.458	0.36	0.626
	Alaria	0.976	0.531	Low		Alaria	1	Low	1.11	0.624	0.473	0.914
	Alaria	2.023	1.622	High		Alaria	4	High	1.11	0.464	0.364	0.634
	Alaria	2.247	1.646	Low		Alaria	1	Low	1.12	0.637	0.482	0.933
	Alaria	0	0	Low		Alaria	4	High	1.12	0.469	0.369	0.642
	Alaria	0	0	Low		Alaria	1	Low	1.13	0.651	0.492	0.954
	Alaria	0	0	Low		Alaria	4	High	1.13	0.475	0.373	0.65
	Alaria	0	0	High		Alaria	1	Low	1.14	0.664	0.502	0.974
	Alaria	0	0	High		Alaria	4	High	1.14	0.481	0.378	0.659
	Alaria	0	0	High		Alaria	1	Low	1.15	0.678	0.512	0.995
	Alaria	0	0	High		Alaria	4	High	1.15	0.487	0.382	0.667
	Alaria	0	0	High		Alaria	1	Low	1.16	0.692	0.523	1.017
	Alaria	0.522	0.342	High		Alaria	4	High	1.16	0.493	0.387	0.676
	Alaria	0	0	High		Alaria	1	Low	1.17	0.707	0.534	1.039
	Alaria	0	0	Low		Alaria	4	High	1.17	0.499	0.391	0.684
	Alaria	0	0	High		Alaria	1	Low	1.18	0.721	0.544	1.062
	Alaria	0.969	0.462	Low		Alaria	4	High	1.18	0.505	0.396	0.693
	Alaria	0	0	Low		Alaria	1	Low	1.19	0.736	0.555	1.086
	Alaria	0	0	High		Alaria	4	High	1.19	0.511	0.4	0.702
	Alaria	0	0	Low		Alaria	1	Low	1.2	0.752	0.567	1.109
	Alaria	0	0	High		Alaria	4	High	1.2	0.517	0.405	0.711
	Alaria	0	0	High		Alaria	1	Low	1.21	0.767	0.578	1.134
	Alaria	0	0	High		Alaria	4	High	1.21	0.523	0.41	0.721
	Alaria	1.287	0.556	High		Alaria	1	Low	1.22	0.783	0.59	1.159
	Alaria	0	0	High		Alaria	4	High	1.22	0.53	0.415	0.73
	Alaria	0.457	0.322	Low		Alaria	1	Low	1.23	0.8	0.601	1.185
	Alaria	0	0	Low		Alaria	4	High	1.23	0.536	0.42	0.74
	Alaria	0	0	High		Alaria	1	Low	1.24	0.816	0.614	1.211
	Alaria	0	0	High		Alaria	4	High	1.24	0.543	0.424	0.749
	Alaria	0.611	0.041	High		Alaria	1	Low	1.25	0.833	0.626	1.239
	Alaria	0	0	High		Alaria	4	High	1.25	0.549	0.429	0.759
	Alaria	0	0	High		Alaria	1	Low	1.26	0.851	0.638	1.266
	Alaria	0	0	High		Alaria	4	High	1.26	0.556	0.434	0.77
	Alaria	2.196	0.69	High		Alaria	1	Low	1.27	0.868	0.651	1.295
	Alaria	0	0	High		Alaria	4	High	1.27	0.563	0.439	0.78
	Alaria	0.944	0.204	High		Alaria	1	Low	1.28	0.886	0.664	1.324
	Alaria	0.513	0.041	Low		Alaria	4	High	1.28	0.57	0.444	0.79
	Alaria	0	0	High		Alaria	1	Low	1.29	0.905	0.677	1.354
	Alaria	0.629	0.419	High		Alaria	4	High	1.29	0.577	0.449	0.801
	Alaria	1.788	0.975	High		Alaria	1	Low	1.3	0.924	0.691	1.385
	Alaria	0	0	High		Alaria	4	High	1.3	0.584	0.455	0.812
	Alaria	0.576	1.062	High		Alaria	1	Low	1.31	0.943	0.704	1.416
	Alaria	1.776	0	High		Alaria	4	High	1.31	0.591	0.46	0.823
	Alaria	1.089	0.073	High		Alaria	1	Low	1.32	0.963	0.718	1.449
	Alaria	0.301	0.281	High		Alaria	4	High	1.32	0.598	0.465	0.834
	Alaria	0	0	High		Alaria	1	Low	1.33	0.983	0.733	1.482
	Alaria	1.603	0.633	High		Alaria	4	High	1.33	0.605	0.47	0.846
	Alaria	0.752	0.146	High		Alaria	1	Low	1.34	1.003	0.747	1.516
	Alaria	0.453	0.38	High		Alaria	4	High	1.34	0.613	0.476	0.857
	Alaria	0.505	0.568	High		Alaria	1	Low	1.35	1.024	0.762	1.551
	Alaria	1.495	0.491	High		Alaria	4	High	1.35	0.62	0.481	0.869
	Alaria	0.929	0.491	High		Alaria	1	Low	1.36	1.046	0.777	1.586
	Alaria	0.927	0.214	High		Alaria	4	High	1.36	0.628	0.486	0.881
	Alaria	1.311	0.708	High		Alaria	1	Low	1.37	1.067	0.792	1.623
	Alaria	0	0	High		Alaria	4	High	1.37	0.635	0.492	0.893
	Alaria	0	0	High		Alaria	1	Low	1.38	1.09	0.808	1.661
	Alaria	1.136	0.778	High		Alaria	4	High	1.38	0.643	0.497	0.906
	Alaria	1.642	0.903	High		Alaria	1	Low	1.39	1.112	0.824	1.699
	Alaria	0.317	1.359	High		Alaria	4	High	1.39	0.651	0.503	0.918
	Alaria	0.61	0.038	High		Alaria	1	Low	1.4	1.135	0.84	1.739
	Alaria	0.859	0	High		Alaria	4	High	1.4	0.659	0.509	0.931
	Alaria	1.781	0.041	High		Alaria	1	Low	1.41	1.159	0.856	1.779
	Alaria	0.776	2.187	High		Alaria	4	High	1.41	0.667	0.514	0.944
	Alaria	1.154	0.362	Low		Alaria	1	Low	1.42	1.183	0.873	1.821
	Alaria	1.234	1.086	High		Alaria	4	High	1.42	0.675	0.52	0.958
	Alaria	0.37	1.353	Low		Alaria	1	Low	1.43	1.208	0.89	1.863
	Alaria	0	0	High		Alaria	4	High	1.43	0.683	0.526	0.971
	Alaria	1.39	0.322	High		Alaria	1	Low	1.44	1.233	0.908	1.907
	Alaria	0.6	0.114	High		Alaria	4	High	1.44	0.692	0.532	0.985
	Alaria	0	0	High		Alaria	1	Low	1.45	1.259	0.925	1.952
	Alaria	0	0	High		Alaria	4	High	1.45	0.7	0.538	0.999
	Alaria	0	0	High		Alaria	1	Low	1.46	1.285	0.943	1.998
	Alaria	1.278	0.491	High		Alaria	4	High	1.46	0.709	0.543	1.013
	Alaria	0	0	Low		Alaria	1	Low	1.47	1.312	0.962	2.045
	Alaria	0.785	0.822	Low		Alaria	4	High	1.47	0.717	0.549	1.028
	Alaria	0.597	0.046	Low		Alaria	1	Low	1.48	1.339	0.981	2.094
	Alaria	0.369	0.491	Low		Alaria	4	High	1.48	0.726	0.556	1.043
	Alaria	1.63	0.38	Low		Alaria	1	Low	1.49	1.367	1	2.143
	Alaria	1.78	1.775	Low		Alaria	4	High	1.49	0.735	0.562	1.058
	Alaria	1.691	0.301	High		Alaria	1	Low	1.5	1.395	1.019	2.194
	Alaria	2.744	1.37	High		Alaria	4	High	1.5	0.744	0.568	1.073
	Alaria	1.559	0.279	Low		Alaria	1	Low	1.51	1.425	1.039	2.247
	Alaria	0.444	0.176	High		Alaria	4	High	1.51	0.753	0.574	1.088
	Alaria	0.63	0.222	High		Alaria	1	Low	1.52	1.454	1.059	2.3
	Alaria	0.747	1.637	High		Alaria	4	High	1.52	0.762	0.58	1.104
	Alaria	0.653	1.439	High		Alaria	1	Low	1.53	1.485	1.08	2.355
	Alaria	0.282	1.7	High		Alaria	4	High	1.53	0.772	0.587	1.12
	Alaria	0.487	0.477	High		Alaria	1	Low	1.54	1.515	1.1	2.412
	Alaria	0.087	0.255	High		Alaria	4	High	1.54	0.781	0.593	1.137
	Alaria	0	0	Low		Alaria	1	Low	1.55	1.547	1.122	2.47
	Alaria	1.293	2.171	High		Alaria	4	High	1.55	0.791	0.6	1.153
	Alaria	1.05	1.989	High		Alaria	1	Low	1.56	1.579	1.143	2.529
	Alaria	1.146	2.189	Low		Alaria	4	High	1.56	0.8	0.606	1.17
	Alaria	0	0	High		Alaria	1	Low	1.57	1.612	1.165	2.59
	Alaria	0.447	0.357	High		Alaria	4	High	1.57	0.81	0.613	1.187
	Alaria	0	0	Low		Alaria	1	Low	1.58	1.646	1.188	2.652
	Alaria	1.359	0.39	Low		Alaria	4	High	1.58	0.82	0.619	1.205
	Alaria	0.651	0.544	Low		Alaria	1	Low	1.59	1.68	1.211	2.717
	Alaria	0	0	High		Alaria	4	High	1.59	0.83	0.626	1.223
	Alaria	0.843	0.415	High		Alaria	1	Low	1.6	1.715	1.234	2.782
	Alaria	0	0	Low		Alaria	4	High	1.6	0.84	0.633	1.241
	Alaria	0.897	0.544	Low		Alaria	1	Low	1.61	1.751	1.258	2.85
	Alaria	0	0	Low		Alaria	4	High	1.61	0.85	0.64	1.259
	Alaria	0	0	High		Alaria	1	Low	1.62	1.787	1.282	2.919
	Alaria	0	0	Low		Alaria	4	High	1.62	0.861	0.647	1.278
	Alaria	0	0	Low		Alaria	1	Low	1.63	1.825	1.307	2.99
	Alaria	0	0	Low		Alaria	4	High	1.63	0.871	0.654	1.297
	Alaria	0	0	Low		Alaria	1	Low	1.64	1.863	1.332	3.063
	Alaria	0	0	High		Alaria	4	High	1.64	0.882	0.661	1.317
	Alaria	0.804	0	High		Alaria	1	Low	1.65	1.901	1.358	3.138
	Alaria	0	0	High		Alaria	4	High	1.65	0.893	0.668	1.337
	Alaria	0	0	High		Alaria	1	Low	1.66	1.941	1.384	3.215
	Alaria	0	0	High		Alaria	4	High	1.66	0.903	0.675	1.357
	Alaria	0	0	Low		Alaria	1	Low	1.67	1.982	1.41	3.294
	Alaria	0.372	1.312	Low		Alaria	4	High	1.67	0.914	0.682	1.377
	Alaria	0	0	Low		Alaria	1	Low	1.68	2.023	1.438	3.375
	Alaria	0	0	High		Alaria	4	High	1.68	0.926	0.69	1.398
	Alaria	0	0	High		Alaria	1	Low	1.69	2.065	1.465	3.458
	Alaria	0.479	0.641	High		Alaria	4	High	1.69	0.937	0.697	1.419
	Alaria	0.395	0.828	High		Alaria	1	Low	1.7	2.108	1.493	3.543
	Alaria	0	0	High		Alaria	4	High	1.7	0.948	0.704	1.441
	Alaria	0	0	High		Alaria	1	Low	1.71	2.152	1.522	3.63
	Alaria	0.12	0.204	High		Alaria	4	High	1.71	0.96	0.712	1.462
	Alaria	0	0	High		Alaria	1	Low	1.72	2.197	1.551	3.72
	Alaria	1.129	0.146	High		Alaria	4	High	1.72	0.972	0.72	1.485
	Cephalogonimus	0.111	0.447	Low		Alaria	1	Low	1.73	2.243	1.581	3.812
	Cephalogonimus	2.138	1.041	Low		Alaria	4	High	1.73	0.984	0.727	1.507
	Cephalogonimus	0	0	Low		Alaria	1	Low	1.74	2.289	1.611	3.907
	Cephalogonimus	0	0	High		Alaria	4	High	1.74	0.996	0.735	1.53
	Cephalogonimus	0	0	High		Alaria	1	Low	1.75	2.337	1.642	4.004
	Cephalogonimus	0.042	0	High		Alaria	4	High	1.75	1.008	0.743	1.554
	Cephalogonimus	0	0	High		Alaria	1	Low	1.76	2.386	1.673	4.103
	Cephalogonimus	0	0	High		Alaria	4	High	1.76	1.02	0.751	1.578
	Cephalogonimus	0	0	Low		Alaria	1	Low	1.77	2.435	1.705	4.205
	Cephalogonimus	0	0	Low		Alaria	4	High	1.77	1.032	0.759	1.602
	Cephalogonimus	0	0	Low		Alaria	1	Low	1.78	2.486	1.738	4.31
	Cephalogonimus	0	0	Low		Alaria	4	High	1.78	1.045	0.767	1.627
	Cephalogonimus	0	0	Low		Alaria	1	Low	1.79	2.538	1.771	4.418
	Cephalogonimus	0	0	High		Alaria	4	High	1.79	1.058	0.775	1.652
	Cephalogonimus	0	0	High		Alaria	1	Low	1.8	2.591	1.805	4.528
	Cephalogonimus	0	0	High		Alaria	4	High	1.8	1.071	0.783	1.677
	Cephalogonimus	0	0	High		Alaria	1	Low	1.81	2.645	1.84	4.641
	Cephalogonimus	0.31	0.204	High		Alaria	4	High	1.81	1.084	0.792	1.703
	Cephalogonimus	0.451	0.447	Low		Alaria	1	Low	1.82	2.7	1.875	4.758
	Cephalogonimus	0.127	0	Low		Alaria	4	High	1.82	1.097	0.8	1.73
	Cephalogonimus	0	0	High		Alaria	1	Low	1.83	2.756	1.911	4.877
	Cephalogonimus	0	0	Low		Alaria	4	High	1.83	1.11	0.809	1.757
	Cephalogonimus	0	0	Low		Alaria	1	Low	1.84	2.814	1.947	4.999
	Cephalogonimus	0	0	Low		Alaria	4	High	1.84	1.124	0.817	1.784
	Cephalogonimus	0	0	Low		Alaria	1	Low	1.85	2.872	1.984	5.125
	Cephalogonimus	0.515	0.079	Low		Alaria	4	High	1.85	1.138	0.826	1.812
	Cephalogonimus	0	0	Low		Alaria	1	Low	1.86	2.932	2.022	5.254
	Cephalogonimus	0	0	High		Alaria	4	High	1.86	1.152	0.835	1.84
	Cephalogonimus	0	0	Low		Alaria	1	Low	1.87	2.993	2.061	5.387
	Cephalogonimus	0	0	High		Alaria	4	High	1.87	1.166	0.843	1.869
	Cephalogonimus	0	0	High		Alaria	1	Low	1.88	3.056	2.1	5.523
	Cephalogonimus	0	0	Low		Alaria	4	High	1.88	1.18	0.852	1.898
	Cephalogonimus	0	0	High		Alaria	1	Low	1.89	3.119	2.14	5.662
	Cephalogonimus	0	0	High		Alaria	4	High	1.89	1.194	0.861	1.928
	Cephalogonimus	0	0	High		Alaria	1	Low	1.9	3.184	2.181	5.806
	Cephalogonimus	0	0	High		Alaria	4	High	1.9	1.209	0.871	1.958
	Cephalogonimus	0	0	High		Alaria	1	Low	1.91	3.251	2.223	5.953
	Cephalogonimus	0	0	Low		Alaria	4	High	1.91	1.224	0.88	1.989
	Cephalogonimus	0.853	0	Low		Alaria	1	Low	1.92	3.318	2.265	6.104
	Cephalogonimus	0	0	High		Alaria	4	High	1.92	1.239	0.889	2.021
	Cephalogonimus	0.71	0	Low		Alaria	1	Low	1.93	3.387	2.309	6.259
	Cephalogonimus	0.838	0.041	Low		Alaria	4	High	1.93	1.254	0.898	2.053
	Cephalogonimus	1.41	0.839	High		Alaria	1	Low	1.94	3.458	2.353	6.418
	Cephalogonimus	0.502	0.204	Low		Alaria	4	High	1.94	1.269	0.908	2.085
	Cephalogonimus	1.119	0.051	High		Alaria	1	Low	1.95	3.53	2.398	6.581
	Cephalogonimus	0	0	Low		Alaria	4	High	1.95	1.284	0.918	2.118
	Cephalogonimus	0	0	Low		Alaria	1	Low	1.96	3.604	2.443	6.749
	Cephalogonimus	0	0	High		Alaria	4	High	1.96	1.3	0.927	2.152
	Cephalogonimus	0	0	High		Alaria	1	Low	1.97	3.679	2.49	6.921
	Cephalogonimus	0	0	High		Alaria	4	High	1.97	1.316	0.937	2.186
	Cephalogonimus	0	0	Low		Alaria	1	Low	1.98	3.755	2.538	7.098
	Cephalogonimus	0	0	Low		Alaria	4	High	1.98	1.332	0.947	2.221
	Cephalogonimus	0.496	0.398	High		Alaria	1	Low	1.99	3.834	2.586	7.279
	Cephalogonimus	0	0	High		Alaria	4	High	1.99	1.348	0.957	2.256
	Cephalogonimus	0	0	High		Alaria	1	Low	2	3.914	2.635	7.466
	Cephalogonimus	0	0	High		Alaria	4	High	2	1.365	0.967	2.292
	Cephalogonimus	0	0	Low		Cephalogonimus	1	Low	0	0.099	0.069	0.172
	Cephalogonimus	0	0	High		Cephalogonimus	4	High	0	0.096	0.07	0.154
	Cephalogonimus	0	0	Low		Cephalogonimus	1	Low	0.01	0.1	0.07	0.175
	Cephalogonimus	0	0	Low		Cephalogonimus	4	High	0.01	0.097	0.071	0.155
	Cephalogonimus	0	0	Low		Cephalogonimus	1	Low	0.02	0.102	0.071	0.177
	Cephalogonimus	0	0	High		Cephalogonimus	4	High	0.02	0.098	0.072	0.156
	Cephalogonimus	0	0	High		Cephalogonimus	1	Low	0.03	0.104	0.073	0.179
	Cephalogonimus	0	0	High		Cephalogonimus	4	High	0.03	0.1	0.073	0.158
	Cephalogonimus	0	0	High		Cephalogonimus	1	Low	0.04	0.106	0.074	0.182
	Cephalogonimus	0	0	High		Cephalogonimus	4	High	0.04	0.101	0.073	0.159
	Cephalogonimus	0	0	Low		Cephalogonimus	1	Low	0.05	0.108	0.076	0.184
	Cephalogonimus	0	0	Low		Cephalogonimus	4	High	0.05	0.102	0.074	0.16
	Cephalogonimus	0	0	Low		Cephalogonimus	1	Low	0.06	0.11	0.077	0.187
	Cephalogonimus	0	0	High		Cephalogonimus	4	High	0.06	0.103	0.075	0.161
	Cephalogonimus	0	0	High		Cephalogonimus	1	Low	0.07	0.112	0.079	0.19
	Cephalogonimus	0.962	0	High		Cephalogonimus	4	High	0.07	0.104	0.076	0.163
	Cephalogonimus	1.616	0	High		Cephalogonimus	1	Low	0.08	0.114	0.08	0.192
	Cephalogonimus	0.92	0	High		Cephalogonimus	4	High	0.08	0.105	0.077	0.164
	Cephalogonimus	0.708	0.146	Low		Cephalogonimus	1	Low	0.09	0.116	0.082	0.195
	Cephalogonimus	0.841	1.784	Low		Cephalogonimus	4	High	0.09	0.107	0.078	0.165
	Cephalogonimus	0.556	1.665	Low		Cephalogonimus	1	Low	0.1	0.118	0.083	0.198
	Cephalogonimus	0	0	Low		Cephalogonimus	4	High	0.1	0.108	0.079	0.167
	Cephalogonimus	0	0	Low		Cephalogonimus	1	Low	0.11	0.12	0.085	0.2
	Cephalogonimus	0	0	High		Cephalogonimus	4	High	0.11	0.109	0.08	0.168
	Cephalogonimus	0	0	Low		Cephalogonimus	1	Low	0.12	0.122	0.087	0.203
	Cephalogonimus	0.25	0.176	High		Cephalogonimus	4	High	0.12	0.11	0.082	0.17
	Cephalogonimus	0	0	High		Cephalogonimus	1	Low	0.13	0.124	0.088	0.206
	Cephalogonimus	0.367	0.041	High		Cephalogonimus	4	High	0.13	0.112	0.083	0.171
	Cephalogonimus	0.12	0.146	High		Cephalogonimus	1	Low	0.14	0.126	0.09	0.209
	Cephalogonimus	0	0	High		Cephalogonimus	4	High	0.14	0.113	0.084	0.172
	Cephalogonimus	0.535	0.046	High		Cephalogonimus	1	Low	0.15	0.128	0.092	0.212
	Cephalogonimus	0	0	Low		Cephalogonimus	4	High	0.15	0.114	0.085	0.174
	Cephalogonimus	0	0	Low		Cephalogonimus	1	Low	0.16	0.131	0.094	0.215
	Cephalogonimus	0.691	0	Low		Cephalogonimus	4	High	0.16	0.116	0.086	0.175
	Cephalogonimus	1.138	0	High		Cephalogonimus	1	Low	0.17	0.133	0.095	0.218
	Cephalogonimus	0.096	0.301	High		Cephalogonimus	4	High	0.17	0.117	0.087	0.177
	Cephalogonimus	0	0	High		Cephalogonimus	1	Low	0.18	0.135	0.097	0.221
	Cephalogonimus	0	0	High		Cephalogonimus	4	High	0.18	0.118	0.088	0.178
	Cephalogonimus	0	0	Low		Cephalogonimus	1	Low	0.19	0.138	0.099	0.224
	Cephalogonimus	0	0	Low		Cephalogonimus	4	High	0.19	0.12	0.089	0.18
	Cephalogonimus	0.997	0	High		Cephalogonimus	1	Low	0.2	0.14	0.101	0.227
	Cephalogonimus	0	0	High		Cephalogonimus	4	High	0.2	0.121	0.09	0.181
	Cephalogonimus	0	0	Low		Cephalogonimus	1	Low	0.21	0.143	0.103	0.23
	Cephalogonimus	0	0	High		Cephalogonimus	4	High	0.21	0.122	0.092	0.183
	Cephalogonimus	0	0	Low		Cephalogonimus	1	Low	0.22	0.145	0.105	0.233
	Cephalogonimus	0.21	0.041	High		Cephalogonimus	4	High	0.22	0.124	0.093	0.184
	Cephalogonimus	0	0	High		Cephalogonimus	1	Low	0.23	0.148	0.107	0.237
	Cephalogonimus	0.537	0	Low		Cephalogonimus	4	High	0.23	0.125	0.094	0.186
	Cephalogonimus	0	0	Low		Cephalogonimus	1	Low	0.24	0.151	0.109	0.24
	Cephalogonimus	0	0	High		Cephalogonimus	4	High	0.24	0.127	0.095	0.188
	Cephalogonimus	0	0	High		Cephalogonimus	1	Low	0.25	0.153	0.111	0.244
	Cephalogonimus	0	0	High		Cephalogonimus	4	High	0.25	0.128	0.096	0.189
	Cephalogonimus	0	0	High		Cephalogonimus	1	Low	0.26	0.156	0.113	0.247
	Cephalogonimus	0	0	Low		Cephalogonimus	4	High	0.26	0.13	0.098	0.191
	Cephalogonimus	0.776	0	High		Cephalogonimus	1	Low	0.27	0.159	0.116	0.251
	Cephalogonimus	0	0	High		Cephalogonimus	4	High	0.27	0.131	0.099	0.193
	Cephalogonimus	1.603	0.204	Low		Cephalogonimus	1	Low	0.28	0.162	0.118	0.254
	Cephalogonimus	0.76	0.765	High		Cephalogonimus	4	High	0.28	0.133	0.1	0.194
	Cephalogonimus	0.073	0.041	High		Cephalogonimus	1	Low	0.29	0.164	0.12	0.258
	Cephalogonimus	0	0	Low		Cephalogonimus	4	High	0.29	0.134	0.102	0.196
	Cephalogonimus	0	0	High		Cephalogonimus	1	Low	0.3	0.167	0.123	0.262
	Cephalogonimus	0	0	Low		Cephalogonimus	4	High	0.3	0.136	0.103	0.198
	Cephalogonimus	0	0	High		Cephalogonimus	1	Low	0.31	0.17	0.125	0.265
	Cephalogonimus	1.19	0	Low		Cephalogonimus	4	High	0.31	0.137	0.104	0.199
	Cephalogonimus	0.774	1.47	High		Cephalogonimus	1	Low	0.32	0.173	0.127	0.269
	Cephalogonimus	0.736	0.359	Low		Cephalogonimus	4	High	0.32	0.139	0.106	0.201
	Cephalogonimus	1.084	0.672	Low		Cephalogonimus	1	Low	0.33	0.176	0.13	0.273
	Cephalogonimus	0	0	Low		Cephalogonimus	4	High	0.33	0.14	0.107	0.203
	Cephalogonimus	0.094	0.105	Low		Cephalogonimus	1	Low	0.34	0.18	0.132	0.277
	Cephalogonimus	0	0	Low		Cephalogonimus	4	High	0.34	0.142	0.108	0.205
	Cephalogonimus	0	0	Low		Cephalogonimus	1	Low	0.35	0.183	0.135	0.281
	Cephalogonimus	0	0	High		Cephalogonimus	4	High	0.35	0.144	0.11	0.207
	Cephalogonimus	1.776	0	High		Cephalogonimus	1	Low	0.36	0.186	0.138	0.285
	Cephalogonimus	0	0	High		Cephalogonimus	4	High	0.36	0.145	0.111	0.209
	Cephalogonimus	0	0	High		Cephalogonimus	1	Low	0.37	0.189	0.14	0.29
	Cephalogonimus	0.824	0	High		Cephalogonimus	4	High	0.37	0.147	0.112	0.211
	Cephalogonimus	0.255	0.114	Low		Cephalogonimus	1	Low	0.38	0.193	0.143	0.294
	Cephalogonimus	0	0	Low		Cephalogonimus	4	High	0.38	0.149	0.114	0.212
	Cephalogonimus	0	0	High		Cephalogonimus	1	Low	0.39	0.196	0.146	0.298
	Cephalogonimus	0	0	High		Cephalogonimus	4	High	0.39	0.15	0.115	0.214
	Cephalogonimus	0	0	Low		Cephalogonimus	1	Low	0.4	0.2	0.148	0.303
	Cephalogonimus	0	0	High		Cephalogonimus	4	High	0.4	0.152	0.117	0.216
	Cephalogonimus	0	0	High		Cephalogonimus	1	Low	0.41	0.203	0.151	0.307
	Cephalogonimus	0	0	High		Cephalogonimus	4	High	0.41	0.154	0.118	0.218
	Cephalogonimus	0	0	High		Cephalogonimus	1	Low	0.42	0.207	0.154	0.312
	Cephalogonimus	0	0	High		Cephalogonimus	4	High	0.42	0.156	0.12	0.22
	Cephalogonimus	0	0	Low		Cephalogonimus	1	Low	0.43	0.211	0.157	0.316
	Cephalogonimus	0	0	High		Cephalogonimus	4	High	0.43	0.157	0.121	0.222
	Cephalogonimus	0	0	High		Cephalogonimus	1	Low	0.44	0.214	0.16	0.321
	Cephalogonimus	0	0	High		Cephalogonimus	4	High	0.44	0.159	0.123	0.225
	Cephalogonimus	0	0	Low		Cephalogonimus	1	Low	0.45	0.218	0.163	0.326
	Cephalogonimus	0	0	Low		Cephalogonimus	4	High	0.45	0.161	0.124	0.227
	Cephalogonimus	0	0	Low		Cephalogonimus	1	Low	0.46	0.222	0.166	0.331
	Cephalogonimus	0.65	0	Low		Cephalogonimus	4	High	0.46	0.163	0.126	0.229
	Cephalogonimus	0.196	0.204	High		Cephalogonimus	1	Low	0.47	0.226	0.17	0.336
	Cephalogonimus	0.877	0.447	Low		Cephalogonimus	4	High	0.47	0.165	0.128	0.231
	Cephalogonimus	0	0	High		Cephalogonimus	1	Low	0.48	0.23	0.173	0.341
	Cephalogonimus	0	0	High		Cephalogonimus	4	High	0.48	0.167	0.129	0.233
	Cephalogonimus	0.851	0.176	High		Cephalogonimus	1	Low	0.49	0.234	0.176	0.346
	Cephalogonimus	0.091	0.204	Low		Cephalogonimus	4	High	0.49	0.168	0.131	0.235
	Cephalogonimus	0.186	0.237	High		Cephalogonimus	1	Low	0.5	0.238	0.18	0.351
	Cephalogonimus	0.617	0.32	Low		Cephalogonimus	4	High	0.5	0.17	0.133	0.238
	Cephalogonimus	0.122	0.857	Low		Cephalogonimus	1	Low	0.51	0.242	0.183	0.357
	Cephalogonimus	0.377	0.766	High		Cephalogonimus	4	High	0.51	0.172	0.134	0.24
	Cephalogonimus	1.358	0.716	Low		Cephalogonimus	1	Low	0.52	0.247	0.187	0.362
	Cephalogonimus	0	0	High		Cephalogonimus	4	High	0.52	0.174	0.136	0.242
	Cephalogonimus	0.725	0.079	High		Cephalogonimus	1	Low	0.53	0.251	0.19	0.368
	Cephalogonimus	1.036	0.114	High		Cephalogonimus	4	High	0.53	0.176	0.138	0.245
	Cephalogonimus	0.349	0.269	Low		Cephalogonimus	1	Low	0.54	0.256	0.194	0.373
	Cephalogonimus	0.118	0.079	High		Cephalogonimus	4	High	0.54	0.178	0.139	0.247
	Cephalogonimus	0.697	0.672	Low		Cephalogonimus	1	Low	0.55	0.26	0.197	0.379
	Cephalogonimus	0.458	1.181	High		Cephalogonimus	4	High	0.55	0.18	0.141	0.249
	Cephalogonimus	1.11	0.602	High		Cephalogonimus	1	Low	0.56	0.265	0.201	0.385
	Cephalogonimus	0	0	High		Cephalogonimus	4	High	0.56	0.183	0.143	0.252
	Cephalogonimus	0.481	0.672	Low		Cephalogonimus	1	Low	0.57	0.269	0.205	0.391
	Cephalogonimus	0	0	Low		Cephalogonimus	4	High	0.57	0.185	0.145	0.254
	Cephalogonimus	0.406	0.041	High		Cephalogonimus	1	Low	0.58	0.274	0.209	0.397
	Cephalogonimus	1.234	1.615	Low		Cephalogonimus	4	High	0.58	0.187	0.146	0.257
	Cephalogonimus	1.48	0.792	Low		Cephalogonimus	1	Low	0.59	0.279	0.213	0.403
	Cephalogonimus	0	0	Low		Cephalogonimus	4	High	0.59	0.189	0.148	0.26
	Cephalogonimus	0	0	High		Cephalogonimus	1	Low	0.6	0.284	0.217	0.41
	Cephalogonimus	0	0	Low		Cephalogonimus	4	High	0.6	0.191	0.15	0.262
	Cephalogonimus	0.333	0.041	Low		Cephalogonimus	1	Low	0.61	0.289	0.221	0.416
	Cephalogonimus	0.054	0.041	Low		Cephalogonimus	4	High	0.61	0.193	0.152	0.265
	Cephalogonimus	0.05	0.279	Low		Cephalogonimus	1	Low	0.62	0.294	0.225	0.423
	Cephalogonimus	0	0	Low		Cephalogonimus	4	High	0.62	0.195	0.154	0.268
	Cephalogonimus	0	0	Low		Cephalogonimus	1	Low	0.63	0.3	0.229	0.43
	Cephalogonimus	0.053	0.279	Low		Cephalogonimus	4	High	0.63	0.198	0.156	0.27
	Cephalogonimus	0.194	0.176	Low		Cephalogonimus	1	Low	0.64	0.305	0.234	0.436
	Cephalogonimus	1.351	0.643	High		Cephalogonimus	4	High	0.64	0.2	0.157	0.273
	Cephalogonimus	1.163	0.643	High		Cephalogonimus	1	Low	0.65	0.31	0.238	0.443
	Cephalogonimus	0.738	0.748	High		Cephalogonimus	4	High	0.65	0.202	0.159	0.276
	Cephalogonimus	0.308	0.857	High		Cephalogonimus	1	Low	0.66	0.316	0.243	0.45
	Cephalogonimus	1.011	0	High		Cephalogonimus	4	High	0.66	0.205	0.161	0.279
	Cephalogonimus	0	0	High		Cephalogonimus	1	Low	0.67	0.321	0.247	0.458
	Cephalogonimus	0	0	High		Cephalogonimus	4	High	0.67	0.207	0.163	0.282
	Cephalogonimus	0	0	Low		Cephalogonimus	1	Low	0.68	0.327	0.252	0.465
	Cephalogonimus	0	0	Low		Cephalogonimus	4	High	0.68	0.209	0.165	0.285
	Cephalogonimus	0	0	Low		Cephalogonimus	1	Low	0.69	0.333	0.256	0.473
	Cephalogonimus	0	0	High		Cephalogonimus	4	High	0.69	0.212	0.167	0.288
	Cephalogonimus	0	0	High		Cephalogonimus	1	Low	0.7	0.339	0.261	0.48
	Cephalogonimus	0	0	High		Cephalogonimus	4	High	0.7	0.214	0.169	0.291
	Cephalogonimus	0	0	High		Cephalogonimus	1	Low	0.71	0.345	0.266	0.488
	Cephalogonimus	0	0	High		Cephalogonimus	4	High	0.71	0.217	0.171	0.294
	Cephalogonimus	0	0	High		Cephalogonimus	1	Low	0.72	0.351	0.271	0.496
	Cephalogonimus	0	0	High		Cephalogonimus	4	High	0.72	0.219	0.173	0.297
	Cephalogonimus	0	0	High		Cephalogonimus	1	Low	0.73	0.357	0.276	0.504
	Cephalogonimus	0	0	High		Cephalogonimus	4	High	0.73	0.222	0.175	0.3
	Cephalogonimus	0	0	High		Cephalogonimus	1	Low	0.74	0.364	0.281	0.512
	Cephalogonimus	0	0	High		Cephalogonimus	4	High	0.74	0.224	0.177	0.303
	Cephalogonimus	0.543	1.182	Low		Cephalogonimus	1	Low	0.75	0.37	0.286	0.521
	Cephalogonimus	0.642	0	Low		Cephalogonimus	4	High	0.75	0.227	0.18	0.307
	Cephalogonimus	0.878	0	High		Cephalogonimus	1	Low	0.76	0.377	0.292	0.53
	Cephalogonimus	0	0	High		Cephalogonimus	4	High	0.76	0.229	0.182	0.31
	Cephalogonimus	0.04	0	High		Cephalogonimus	1	Low	0.77	0.384	0.297	0.538
	Cephalogonimus	0.625	0.255	High		Cephalogonimus	4	High	0.77	0.232	0.184	0.314
	Cephalogonimus	0	0	High		Cephalogonimus	1	Low	0.78	0.39	0.303	0.547
	Cephalogonimus	0.208	1.037	High		Cephalogonimus	4	High	0.78	0.235	0.186	0.317
	Cephalogonimus	0	0	Low		Cephalogonimus	1	Low	0.79	0.397	0.308	0.557
	Cephalogonimus	0	0	Low		Cephalogonimus	4	High	0.79	0.237	0.188	0.321
	Cephalogonimus	0	0	High		Cephalogonimus	1	Low	0.8	0.404	0.314	0.566
	Cephalogonimus	0	0	Low		Cephalogonimus	4	High	0.8	0.24	0.19	0.324
	Cephalogonimus	0	0	Low		Cephalogonimus	1	Low	0.81	0.412	0.319	0.575
	Cephalogonimus	0.55	0.248	Low		Cephalogonimus	4	High	0.81	0.243	0.193	0.328
	Cephalogonimus	0.862	0.097	Low		Cephalogonimus	1	Low	0.82	0.419	0.325	0.585
	Cephalogonimus	1.437	1.35	Low		Cephalogonimus	4	High	0.82	0.246	0.195	0.331
	Cephalogonimus	0.253	0.058	Low		Cephalogonimus	1	Low	0.83	0.426	0.331	0.595
	Cephalogonimus	0.581	0	Low		Cephalogonimus	4	High	0.83	0.249	0.197	0.335
	Cephalogonimus	1.356	0	Low		Cephalogonimus	1	Low	0.84	0.434	0.337	0.605
	Cephalogonimus	0	0	Low		Cephalogonimus	4	High	0.84	0.251	0.199	0.339
	Cephalogonimus	0	0	Low		Cephalogonimus	1	Low	0.85	0.442	0.343	0.616
	Cephalogonimus	0	0	Low		Cephalogonimus	4	High	0.85	0.254	0.202	0.343
	Cephalogonimus	0	0	Low		Cephalogonimus	1	Low	0.86	0.45	0.35	0.626
	Cephalogonimus	0.497	0.038	High		Cephalogonimus	4	High	0.86	0.257	0.204	0.347
	Cephalogonimus	0	0	High		Cephalogonimus	1	Low	0.87	0.458	0.356	0.637
	Cephalogonimus	0	0	Low		Cephalogonimus	4	High	0.87	0.26	0.206	0.351
	Cephalogonimus	0	0	High		Cephalogonimus	1	Low	0.88	0.466	0.362	0.648
	Cephalogonimus	1.585	0.146	Low		Cephalogonimus	4	High	0.88	0.263	0.209	0.355
	Cephalogonimus	0	0	Low		Cephalogonimus	1	Low	0.89	0.474	0.369	0.659
	Cephalogonimus	0	0	High		Cephalogonimus	4	High	0.89	0.266	0.211	0.359
	Cephalogonimus	0	0	High		Cephalogonimus	1	Low	0.9	0.482	0.376	0.671
	Cephalogonimus	0	0	High		Cephalogonimus	4	High	0.9	0.269	0.213	0.363
	Cephalogonimus	0	0	Low		Cephalogonimus	1	Low	0.91	0.491	0.382	0.683
	Cephalogonimus	0	0	Low		Cephalogonimus	4	High	0.91	0.272	0.216	0.368
	Cephalogonimus	0	0	Low		Cephalogonimus	1	Low	0.92	0.5	0.389	0.695
	Cephalogonimus	0.455	0.079	Low		Cephalogonimus	4	High	0.92	0.275	0.218	0.372
	Cephalogonimus	0	0	High		Cephalogonimus	1	Low	0.93	0.509	0.396	0.707
	Cephalogonimus	0	0	High		Cephalogonimus	4	High	0.93	0.279	0.221	0.376
	Cephalogonimus	0	0	Low		Cephalogonimus	1	Low	0.94	0.518	0.403	0.719
	Cephalogonimus	0	0	High		Cephalogonimus	4	High	0.94	0.282	0.223	0.381
	Cephalogonimus	0	0	Low		Cephalogonimus	1	Low	0.95	0.527	0.411	0.732
	Cephalogonimus	0	0	High		Cephalogonimus	4	High	0.95	0.285	0.226	0.385
	Cephalogonimus	0	0	Low		Cephalogonimus	1	Low	0.96	0.536	0.418	0.745
	Cephalogonimus	0	0	Low		Cephalogonimus	4	High	0.96	0.288	0.228	0.39
	Cephalogonimus	0	0	Low		Cephalogonimus	1	Low	0.97	0.546	0.425	0.758
	Cephalogonimus	0	0	Low		Cephalogonimus	4	High	0.97	0.292	0.231	0.395
	Cephalogonimus	0.065	0.342	Low		Cephalogonimus	1	Low	0.98	0.556	0.433	0.772
	Cephalogonimus	0	0	Low		Cephalogonimus	4	High	0.98	0.295	0.233	0.4
	Cephalogonimus	0.806	0.041	Low		Cephalogonimus	1	Low	0.99	0.565	0.44	0.786
	Cephalogonimus	0	0	High		Cephalogonimus	4	High	0.99	0.298	0.236	0.404
	Cephalogonimus	0	0	High		Cephalogonimus	1	Low	1	0.575	0.448	0.8
	Cephalogonimus	0	0	High		Cephalogonimus	4	High	1	0.302	0.238	0.409
	Cephalogonimus	0	0	Low		Cephalogonimus	1	Low	1.01	0.586	0.456	0.815
	Cephalogonimus	0	0	High		Cephalogonimus	4	High	1.01	0.305	0.241	0.415
	Cephalogonimus	0	0	High		Cephalogonimus	1	Low	1.02	0.596	0.464	0.829
	Cephalogonimus	1.38	0.927	High		Cephalogonimus	4	High	1.02	0.309	0.244	0.42
	Cephalogonimus	1.841	1.243	High		Cephalogonimus	1	Low	1.03	0.607	0.472	0.845
	Cephalogonimus	0.572	1.029	High		Cephalogonimus	4	High	1.03	0.312	0.246	0.425
	Cephalogonimus	1.579	1.993	Low		Cephalogonimus	1	Low	1.04	0.618	0.481	0.86
	Cephalogonimus	0	0	Low		Cephalogonimus	4	High	1.04	0.316	0.249	0.43
	Cephalogonimus	0	0	Low		Cephalogonimus	1	Low	1.05	0.629	0.489	0.876
	Cephalogonimus	1.694	0	High		Cephalogonimus	4	High	1.05	0.32	0.252	0.436
	Cephalogonimus	0	0	Low		Cephalogonimus	1	Low	1.06	0.64	0.497	0.892
	Cephalogonimus	0	0	Low		Cephalogonimus	4	High	1.06	0.323	0.254	0.441
	Cephalogonimus	0	0	High		Cephalogonimus	1	Low	1.07	0.651	0.506	0.908
	Cephalogonimus	0	0	Low		Cephalogonimus	4	High	1.07	0.327	0.257	0.447
	Cephalogonimus	0	0	Low		Cephalogonimus	1	Low	1.08	0.663	0.515	0.925
	Cephalogonimus	0	0	Low		Cephalogonimus	4	High	1.08	0.331	0.26	0.452
	Cephalogonimus	0	0	Low		Cephalogonimus	1	Low	1.09	0.674	0.524	0.943
	Cephalogonimus	0	0	Low		Cephalogonimus	4	High	1.09	0.334	0.263	0.458
	Cephalogonimus	0.864	0	High		Cephalogonimus	1	Low	1.1	0.686	0.533	0.96
	Cephalogonimus	0	0	High		Cephalogonimus	4	High	1.1	0.338	0.266	0.464
	Cephalogonimus	1.225	0	High		Cephalogonimus	1	Low	1.11	0.699	0.542	0.978
	Cephalogonimus	0	0	High		Cephalogonimus	4	High	1.11	0.342	0.268	0.47
	Cephalogonimus	0	0	High		Cephalogonimus	1	Low	1.12	0.711	0.551	0.997
	Cephalogonimus	0	0	Low		Cephalogonimus	4	High	1.12	0.346	0.271	0.476
	Cephalogonimus	0	0	High		Cephalogonimus	1	Low	1.13	0.724	0.561	1.015
	Cephalogonimus	0.348	0.097	High		Cephalogonimus	4	High	1.13	0.35	0.274	0.482
	Cephalogonimus	0	0	Low		Cephalogonimus	1	Low	1.14	0.737	0.571	1.035
	Cephalogonimus	0.892	0.283	Low		Cephalogonimus	4	High	1.14	0.354	0.277	0.488
	Cephalogonimus	0	0	Low		Cephalogonimus	1	Low	1.15	0.75	0.58	1.054
	Cephalogonimus	0	0	High		Cephalogonimus	4	High	1.15	0.358	0.28	0.495
	Cephalogonimus	0	0	Low		Cephalogonimus	1	Low	1.16	0.763	0.59	1.074
	Cephalogonimus	0	0	Low		Cephalogonimus	4	High	1.16	0.362	0.283	0.501
	Cephalogonimus	1.698	1.152	High		Cephalogonimus	1	Low	1.17	0.777	0.6	1.095
	Cephalogonimus	2.084	0	High		Cephalogonimus	4	High	1.17	0.367	0.286	0.508
	Cephalogonimus	0.756	0.756	High		Cephalogonimus	1	Low	1.18	0.791	0.611	1.116
	Cephalogonimus	0	0	High		Cephalogonimus	4	High	1.18	0.371	0.289	0.515
	Cephalogonimus	0.133	0.176	High		Cephalogonimus	1	Low	1.19	0.805	0.621	1.137
	Cephalogonimus	0.982	0.041	High		Cephalogonimus	4	High	1.19	0.375	0.292	0.521
	Cephalogonimus	1.014	0.62	Low		Cephalogonimus	1	Low	1.2	0.819	0.631	1.159
	Cephalogonimus	0.766	0.333	High		Cephalogonimus	4	High	1.2	0.379	0.295	0.528
	Cephalogonimus	0.828	0.544	Low		Cephalogonimus	1	Low	1.21	0.834	0.642	1.181
	Cephalogonimus	0	0	High		Cephalogonimus	4	High	1.21	0.384	0.298	0.535
	Cephalogonimus	0	0	Low		Cephalogonimus	1	Low	1.22	0.848	0.653	1.204
	Cephalogonimus	0.889	0.176	High		Cephalogonimus	4	High	1.22	0.388	0.301	0.543
	Cephalogonimus	1.766	0	High		Cephalogonimus	1	Low	1.23	0.863	0.664	1.228
	Cephalogonimus	0	0	Low		Cephalogonimus	4	High	1.23	0.393	0.304	0.55
	Cephalogonimus	0	0	High		Cephalogonimus	1	Low	1.24	0.879	0.675	1.252
	Cephalogonimus	0.602	0.079	Low		Cephalogonimus	4	High	1.24	0.397	0.308	0.557
	Cephalogonimus	0.526	0.342	High		Cephalogonimus	1	Low	1.25	0.894	0.687	1.276
	Cephalogonimus	0	0	Low		Cephalogonimus	4	High	1.25	0.402	0.311	0.565
	Cephalogonimus	0	0	Low		Cephalogonimus	1	Low	1.26	0.91	0.698	1.301
	Cephalogonimus	0	0	Low		Cephalogonimus	4	High	1.26	0.406	0.314	0.572
	Cephalogonimus	0	0	Low		Cephalogonimus	1	Low	1.27	0.927	0.71	1.327
	Cephalogonimus	1.668	0.875	High		Cephalogonimus	4	High	1.27	0.411	0.317	0.58
	Cephalogonimus	2.011	1.182	High		Cephalogonimus	1	Low	1.28	0.943	0.722	1.353
	Cephalogonimus	0	0	High		Cephalogonimus	4	High	1.28	0.416	0.32	0.588
	Cephalogonimus	0.587	0.204	High		Cephalogonimus	1	Low	1.29	0.96	0.734	1.38
	Cephalogonimus	0.776	0.613	Low		Cephalogonimus	4	High	1.29	0.42	0.324	0.596
	Cephalogonimus	2.313	0.959	High		Cephalogonimus	1	Low	1.3	0.977	0.746	1.407
	Cephalogonimus	0.754	0.556	High		Cephalogonimus	4	High	1.3	0.425	0.327	0.604
	Cephalogonimus	0.532	0.046	High		Cephalogonimus	1	Low	1.31	0.994	0.759	1.435
	Cephalogonimus	0	0	High		Cephalogonimus	4	High	1.31	0.43	0.33	0.613
	Cephalogonimus	0	0	High		Cephalogonimus	1	Low	1.32	1.012	0.771	1.463
	Cephalogonimus	0	0	High		Cephalogonimus	4	High	1.32	0.435	0.334	0.621
	Cephalogonimus	0.585	0.041	High		Cephalogonimus	1	Low	1.33	1.03	0.784	1.493
	Cephalogonimus	0.318	0	High		Cephalogonimus	4	High	1.33	0.44	0.337	0.63
	Cephalogonimus	0	0	High		Cephalogonimus	1	Low	1.34	1.048	0.797	1.522
	Cephalogonimus	0	0	Low		Cephalogonimus	4	High	1.34	0.445	0.341	0.639
	Cephalogonimus	0.202	0.079	Low		Cephalogonimus	1	Low	1.35	1.067	0.81	1.553
	Cephalogonimus	1.758	1.259	High		Cephalogonimus	4	High	1.35	0.45	0.344	0.647
	Cephalogonimus	0.399	0.176	High		Cephalogonimus	1	Low	1.36	1.086	0.824	1.584
	Cephalogonimus	0	0	Low		Cephalogonimus	4	High	1.36	0.455	0.348	0.656
	Cephalogonimus	0.926	0.797	High		Cephalogonimus	1	Low	1.37	1.105	0.837	1.616
	Cephalogonimus	2.326	1.334	Low		Cephalogonimus	4	High	1.37	0.461	0.351	0.666
	Cephalogonimus	0.965	1.431	Low		Cephalogonimus	1	Low	1.38	1.125	0.851	1.649
	Cephalogonimus	0.965	1.638	Low		Cephalogonimus	4	High	1.38	0.466	0.355	0.675
	Cephalogonimus	0	0	High		Cephalogonimus	1	Low	1.39	1.145	0.865	1.682
	Cephalogonimus	0.402	0.114	Low		Cephalogonimus	4	High	1.39	0.471	0.358	0.685
	Cephalogonimus	0	0	Low		Cephalogonimus	1	Low	1.4	1.165	0.88	1.716
	Cephalogonimus	1.244	0.69	Low		Cephalogonimus	4	High	1.4	0.477	0.362	0.694
	Cephalogonimus	0.579	0.519	High		Cephalogonimus	1	Low	1.41	1.186	0.894	1.751
	Cephalogonimus	1.458	1.155	Low		Cephalogonimus	4	High	1.41	0.482	0.366	0.704
	Cephalogonimus	1.065	1.497	High		Cephalogonimus	1	Low	1.42	1.207	0.909	1.787
	Cephalogonimus	0	0	High		Cephalogonimus	4	High	1.42	0.488	0.369	0.714
	Cephalogonimus	0.1	0.204	High		Cephalogonimus	1	Low	1.43	1.229	0.924	1.823
	Cephalogonimus	1.223	0.718	High		Cephalogonimus	4	High	1.43	0.493	0.373	0.724
	Cephalogonimus	1.199	0.038	High		Cephalogonimus	1	Low	1.44	1.251	0.939	1.861
	Cephalogonimus	0.04	0	High		Cephalogonimus	4	High	1.44	0.499	0.377	0.734
	Cephalogonimus	0	0	High		Cephalogonimus	1	Low	1.45	1.273	0.954	1.899
	Cephalogonimus	0.536	0.176	High		Cephalogonimus	4	High	1.45	0.505	0.38	0.745
	Cephalogonimus	0.555	0.176	High		Cephalogonimus	1	Low	1.46	1.296	0.97	1.938
	Cephalogonimus	0.299	0.146	Low		Cephalogonimus	4	High	1.46	0.511	0.384	0.756
	Cephalogonimus	0.369	0.046	Low		Cephalogonimus	1	Low	1.47	1.319	0.986	1.978
	Cephalogonimus	0	0	High		Cephalogonimus	4	High	1.47	0.516	0.388	0.766
	Cephalogonimus	0.529	0.23	High		Cephalogonimus	1	Low	1.48	1.342	1.002	2.019
	Cephalogonimus	0	0	High		Cephalogonimus	4	High	1.48	0.522	0.392	0.777
	Cephalogonimus	0.142	0.041	High		Cephalogonimus	1	Low	1.49	1.366	1.018	2.06
	Cephalogonimus	0	0	High		Cephalogonimus	4	High	1.49	0.528	0.396	0.789
	Cephalogonimus	0.091	0.141	High		Cephalogonimus	1	Low	1.5	1.39	1.035	2.103
	Cephalogonimus	0.033	0.16	High		Cephalogonimus	4	High	1.5	0.534	0.4	0.8
	Cephalogonimus	0.021	0.211	Low		Cephalogonimus	1	Low	1.51	1.415	1.052	2.147
	Cephalogonimus	0.761	0	High		Cephalogonimus	4	High	1.51	0.541	0.404	0.812
	Cephalogonimus	1.22	0.204	High		Cephalogonimus	1	Low	1.52	1.44	1.069	2.191
	Cephalogonimus	0.359	0.643	High		Cephalogonimus	4	High	1.52	0.547	0.408	0.823
	Cephalogonimus	2.357	0.903	High		Cephalogonimus	1	Low	1.53	1.466	1.086	2.237
	Cephalogonimus	0.803	0.688	High		Cephalogonimus	4	High	1.53	0.553	0.412	0.835
	Cephalogonimus	0	0	High		Cephalogonimus	1	Low	1.54	1.492	1.104	2.284
	Cephalogonimus	0	0	High		Cephalogonimus	4	High	1.54	0.559	0.416	0.848
	Cephalogonimus	0	0	High		Cephalogonimus	1	Low	1.55	1.519	1.122	2.331
	Cephalogonimus	0	0	High		Cephalogonimus	4	High	1.55	0.566	0.42	0.86
	Cephalogonimus	0	0	High		Cephalogonimus	1	Low	1.56	1.546	1.14	2.38
	Cephalogonimus	0	0	Low		Cephalogonimus	4	High	1.56	0.572	0.424	0.872
	Cephalogonimus	0	0	High		Cephalogonimus	1	Low	1.57	1.573	1.159	2.43
	Cephalogonimus	0	0	High		Cephalogonimus	4	High	1.57	0.579	0.429	0.885
	Cephalogonimus	0	0	High		Cephalogonimus	1	Low	1.58	1.601	1.178	2.481
	Cephalogonimus	0	0	High		Cephalogonimus	4	High	1.58	0.586	0.433	0.898
	Cephalogonimus	0	0	High		Cephalogonimus	1	Low	1.59	1.63	1.197	2.533
	Cephalogonimus	0	0	High		Cephalogonimus	4	High	1.59	0.592	0.437	0.911
	Cephalogonimus	0	0	High		Cephalogonimus	1	Low	1.6	1.659	1.216	2.587
	Cephalogonimus	0.79	0	High		Cephalogonimus	4	High	1.6	0.599	0.441	0.925
	Cephalogonimus	0.653	0	High		Cephalogonimus	1	Low	1.61	1.688	1.236	2.642
	Cephalogonimus	0	0	High		Cephalogonimus	4	High	1.61	0.606	0.446	0.939
	Cephalogonimus	1.702	0	High		Cephalogonimus	1	Low	1.62	1.718	1.256	2.697
	Cephalogonimus	0.133	0.176	High		Cephalogonimus	4	High	1.62	0.613	0.45	0.952
	Cephalogonimus	0	0	Low		Cephalogonimus	1	Low	1.63	1.749	1.276	2.755
	Cephalogonimus	0	0	High		Cephalogonimus	4	High	1.63	0.62	0.455	0.967
	Cephalogonimus	0	0	High		Cephalogonimus	1	Low	1.64	1.78	1.297	2.813
	Cephalogonimus	0	0	High		Cephalogonimus	4	High	1.64	0.627	0.459	0.981
	Cephalogonimus	0.336	0	High		Cephalogonimus	1	Low	1.65	1.812	1.318	2.873
	Cephalogonimus	0	0	High		Cephalogonimus	4	High	1.65	0.634	0.464	0.995
	Cephalogonimus	0	0	High		Cephalogonimus	1	Low	1.66	1.844	1.339	2.934
	Cephalogonimus	0	0	High		Cephalogonimus	4	High	1.66	0.642	0.468	1.01
	Cephalogonimus	0	0	High		Cephalogonimus	1	Low	1.67	1.877	1.361	2.997
	Cephalogonimus	0	0	High		Cephalogonimus	4	High	1.67	0.649	0.473	1.025
	Cephalogonimus	0	0	High		Cephalogonimus	1	Low	1.68	1.91	1.382	3.061
	Cephalogonimus	0	0	High		Cephalogonimus	4	High	1.68	0.656	0.478	1.041
	Cephalogonimus	0	0	High		Cephalogonimus	1	Low	1.69	1.944	1.405	3.126
	Cephalogonimus	0	0	High		Cephalogonimus	4	High	1.69	0.664	0.482	1.056
	Cephalogonimus	0	0	High		Cephalogonimus	1	Low	1.7	1.979	1.427	3.193
	Cephalogonimus	0	0	High		Cephalogonimus	4	High	1.7	0.672	0.487	1.072
	Cephalogonimus	1.738	0.815	High		Cephalogonimus	1	Low	1.71	2.014	1.45	3.262
	Cephalogonimus	1.543	1.143	High		Cephalogonimus	4	High	1.71	0.679	0.492	1.088
	Cephalogonimus	0.106	0.041	High		Cephalogonimus	1	Low	1.72	2.05	1.474	3.332
	Cephalogonimus	0	0	High		Cephalogonimus	4	High	1.72	0.687	0.497	1.105
	Cephalogonimus	0.258	0.038	High		Cephalogonimus	1	Low	1.73	2.086	1.498	3.403
	Cephalogonimus	0.359	0.255	High		Cephalogonimus	4	High	1.73	0.695	0.502	1.121
	Cephalogonimus	1.804	0.903	High		Cephalogonimus	1	Low	1.74	2.123	1.522	3.477
	Cephalogonimus	0	0	High		Cephalogonimus	4	High	1.74	0.703	0.506	1.138
	Cephalogonimus	0.354	0.845	High		Cephalogonimus	1	Low	1.75	2.161	1.546	3.552
	Cephalogonimus	1.266	0.512	High		Cephalogonimus	4	High	1.75	0.711	0.511	1.155
	Cephalogonimus	0	0	Low		Cephalogonimus	1	Low	1.76	2.2	1.571	3.628
	Cephalogonimus	0.98	1.375	High		Cephalogonimus	4	High	1.76	0.719	0.516	1.173
	Cephalogonimus	0.6	1.299	Low		Cephalogonimus	1	Low	1.77	2.239	1.596	3.707
	Cephalogonimus	0.578	0	Low		Cephalogonimus	4	High	1.77	0.728	0.522	1.191
	Cephalogonimus	1.311	0.531	Low		Cephalogonimus	1	Low	1.78	2.279	1.622	3.787
	Cephalogonimus	0.582	0.368	High		Cephalogonimus	4	High	1.78	0.736	0.527	1.209
	Cephalogonimus	1.129	0.114	High		Cephalogonimus	1	Low	1.79	2.319	1.648	3.869
	Cephalogonimus	1.027	0	High		Cephalogonimus	4	High	1.79	0.744	0.532	1.227
	Cephalogonimus	1.984	1.447	Low		Cephalogonimus	1	Low	1.8	2.361	1.675	3.953
	Cephalogonimus	0.145	0.204	High		Cephalogonimus	4	High	1.8	0.753	0.537	1.246
	Cephalogonimus	0	0	Low		Cephalogonimus	1	Low	1.81	2.403	1.702	4.039
	Cephalogonimus	0	0	High		Cephalogonimus	4	High	1.81	0.762	0.542	1.265
	Cephalogonimus	0	0	Low		Cephalogonimus	1	Low	1.82	2.445	1.729	4.127
	Cephalogonimus	0	0	High		Cephalogonimus	4	High	1.82	0.77	0.548	1.284
	Cephalogonimus	0.72	0.568	High		Cephalogonimus	1	Low	1.83	2.489	1.757	4.217
	Cephalogonimus	0.448	0.041	High		Cephalogonimus	4	High	1.83	0.779	0.553	1.304
	Cephalogonimus	0	0	Low		Cephalogonimus	1	Low	1.84	2.533	1.785	4.309
	Cephalogonimus	0.036	0.041	High		Cephalogonimus	4	High	1.84	0.788	0.559	1.324
	Cephalogonimus	0	0	High		Cephalogonimus	1	Low	1.85	2.578	1.814	4.403
	Cephalogonimus	0	0	Low		Cephalogonimus	4	High	1.85	0.797	0.564	1.344
	Cephalogonimus	0.568	0	Low		Cephalogonimus	1	Low	1.86	2.624	1.843	4.5
	Cephalogonimus	0	0	Low		Cephalogonimus	4	High	1.86	0.806	0.57	1.364
	Cephalogonimus	0.718	0.362	Low		Cephalogonimus	1	Low	1.87	2.671	1.872	4.598
	Cephalogonimus	1.362	0.973	Low		Cephalogonimus	4	High	1.87	0.816	0.575	1.385
	Cephalogonimus	1.632	1.459	Low		Cephalogonimus	1	Low	1.88	2.718	1.903	4.699
	Cephalogonimus	0	0	High		Cephalogonimus	4	High	1.88	0.825	0.581	1.407
	Cephalogonimus	0	0	High		Cephalogonimus	1	Low	1.89	2.767	1.933	4.802
	Cephalogonimus	0	0	Low		Cephalogonimus	4	High	1.89	0.835	0.587	1.428
	Cephalogonimus	0	0	High		Cephalogonimus	1	Low	1.9	2.816	1.964	4.908
	Cephalogonimus	1.217	1.824	High		Cephalogonimus	4	High	1.9	0.844	0.592	1.451
	Cephalogonimus	0.434	0.125	High		Cephalogonimus	1	Low	1.91	2.866	1.996	5.016
	Cephalogonimus	0.767	0.602	High		Cephalogonimus	4	High	1.91	0.854	0.598	1.473
	Cephalogonimus	0.925	0.041	High		Cephalogonimus	1	Low	1.92	2.917	2.028	5.126
	Cephalogonimus	0	0	High		Cephalogonimus	4	High	1.92	0.864	0.604	1.496
	Cephalogonimus	0	0	High		Cephalogonimus	1	Low	1.93	2.969	2.06	5.239
	Cephalogonimus	0	0	High		Cephalogonimus	4	High	1.93	0.874	0.61	1.519
	Cephalogonimus	0	0	Low		Cephalogonimus	1	Low	1.94	3.022	2.094	5.355
	Cephalogonimus	0	0	High		Cephalogonimus	4	High	1.94	0.884	0.616	1.542
	Cephalogonimus	0	0	High		Cephalogonimus	1	Low	1.95	3.076	2.127	5.473
	Cephalogonimus	0	0	Low		Cephalogonimus	4	High	1.95	0.894	0.622	1.566
	Cephalogonimus	0	0	Low		Cephalogonimus	1	Low	1.96	3.13	2.161	5.594
	Cephalogonimus	1.304	0.084	High		Cephalogonimus	4	High	1.96	0.904	0.628	1.591
	Cephalogonimus	0.693	0.189	High		Cephalogonimus	1	Low	1.97	3.186	2.196	5.718
	Cephalogonimus	0	0	Low		Cephalogonimus	4	High	1.97	0.914	0.634	1.615
	Cephalogonimus	0	0	Low		Cephalogonimus	1	Low	1.98	3.243	2.231	5.845
	Cephalogonimus	0.497	0.204	Low		Cephalogonimus	4	High	1.98	0.925	0.641	1.641
	Cephalogonimus	0	0	High		Cephalogonimus	1	Low	1.99	3.301	2.267	5.975
	Cephalogonimus	0	0	High		Cephalogonimus	4	High	1.99	0.936	0.647	1.666
	Cephalogonimus	0	0	Low		Cephalogonimus	1	Low	2	3.359	2.304	6.107
	Cephalogonimus	0.666	0.079	Low		Cephalogonimus	4	High	2	0.946	0.653	1.692
	Cephalogonimus	0.635	0	Low		Echinostoma	1	Low	0	0.642	0.533	0.806
	Cephalogonimus	0	0	Low		Echinostoma	4	High	0	1.01	0.854	1.236
	Cephalogonimus	0	0	High		Echinostoma	1	Low	0.01	0.647	0.537	0.81
	Cephalogonimus	0	0	Low		Echinostoma	4	High	0.01	1.014	0.857	1.238
	Cephalogonimus	0.487	0.505	Low		Echinostoma	1	Low	0.02	0.652	0.542	0.815
	Cephalogonimus	0.726	1.394	Low		Echinostoma	4	High	0.02	1.017	0.861	1.24
	Cephalogonimus	0	0	High		Echinostoma	1	Low	0.03	0.657	0.547	0.819
	Cephalogonimus	0	0	Low		Echinostoma	4	High	0.03	1.021	0.865	1.242
	Cephalogonimus	0	0	High		Echinostoma	1	Low	0.04	0.662	0.552	0.824
	Cephalogonimus	0	0	Low		Echinostoma	4	High	0.04	1.024	0.869	1.244
	Cephalogonimus	0	0	Low		Echinostoma	1	Low	0.05	0.667	0.557	0.829
	Cephalogonimus	0	0	High		Echinostoma	4	High	0.05	1.027	0.873	1.246
	Cephalogonimus	0.383	0.508	High		Echinostoma	1	Low	0.06	0.672	0.562	0.833
	Cephalogonimus	0.095	0.301	High		Echinostoma	4	High	0.06	1.031	0.877	1.248
	Cephalogonimus	0.441	0	High		Echinostoma	1	Low	0.07	0.677	0.567	0.838
	Cephalogonimus	0.443	0.322	Low		Echinostoma	4	High	0.07	1.034	0.881	1.25
	Cephalogonimus	0	0	High		Echinostoma	1	Low	0.08	0.682	0.572	0.843
	Cephalogonimus	0.657	0.041	High		Echinostoma	4	High	0.08	1.038	0.885	1.252
	Cephalogonimus	0.778	0.477	High		Echinostoma	1	Low	0.09	0.687	0.577	0.848
	Cephalogonimus	0.343	0.114	High		Echinostoma	4	High	0.09	1.041	0.889	1.254
	Cephalogonimus	0.108	1.155	High		Echinostoma	1	Low	0.1	0.692	0.582	0.853
	Cephalogonimus	0	0	Low		Echinostoma	4	High	0.1	1.045	0.894	1.256
	Cephalogonimus	0	0	Low		Echinostoma	1	Low	0.11	0.698	0.587	0.858
	Cephalogonimus	0	0	Low		Echinostoma	4	High	0.11	1.049	0.898	1.259
	Cephalogonimus	0	0	Low		Echinostoma	1	Low	0.12	0.703	0.592	0.863
	Cephalogonimus	0	0	Low		Echinostoma	4	High	0.12	1.052	0.902	1.261
	Cephalogonimus	0	0	High		Echinostoma	1	Low	0.13	0.708	0.598	0.868
	Cephalogonimus	0	0	High		Echinostoma	4	High	0.13	1.056	0.906	1.263
	Cephalogonimus	0	0	High		Echinostoma	1	Low	0.14	0.714	0.603	0.873
	Cephalogonimus	0	0	High		Echinostoma	4	High	0.14	1.059	0.91	1.265
	Cephalogonimus	0.251	0.038	High		Echinostoma	1	Low	0.15	0.719	0.608	0.878
	Cephalogonimus	0.157	0	High		Echinostoma	4	High	0.15	1.063	0.914	1.268
	Cephalogonimus	0.124	0.079	High		Echinostoma	1	Low	0.16	0.725	0.614	0.883
	Cephalogonimus	0	0	High		Echinostoma	4	High	0.16	1.066	0.918	1.27
	Cephalogonimus	0.716	0.041	High		Echinostoma	1	Low	0.17	0.73	0.619	0.888
	Cephalogonimus	0	0	High		Echinostoma	4	High	0.17	1.07	0.922	1.272
	Cephalogonimus	0.199	0.362	High		Echinostoma	1	Low	0.18	0.736	0.625	0.893
	Echinostoma	0	0.648	High		Echinostoma	4	High	0.18	1.074	0.927	1.274
	Echinostoma	0	0.881	High		Echinostoma	1	Low	0.19	0.741	0.63	0.899
	Echinostoma	0	1.687	High		Echinostoma	4	High	0.19	1.077	0.931	1.277
	Echinostoma	0	0.74	High		Echinostoma	1	Low	0.2	0.747	0.636	0.904
	Echinostoma	0	0.415	Low		Echinostoma	4	High	0.2	1.081	0.935	1.279
	Echinostoma	0	0.342	High		Echinostoma	1	Low	0.21	0.753	0.641	0.91
	Echinostoma	0	0	High		Echinostoma	4	High	0.21	1.085	0.939	1.281
	Echinostoma	0	2.116	High		Echinostoma	1	Low	0.22	0.758	0.647	0.915
	Echinostoma	0.355	0.724	Low		Echinostoma	4	High	0.22	1.088	0.944	1.284
	Echinostoma	0	2.506	High		Echinostoma	1	Low	0.23	0.764	0.652	0.92
	Echinostoma	0	0	High		Echinostoma	4	High	0.23	1.092	0.948	1.286
	Echinostoma	0.971	1.779	High		Echinostoma	1	Low	0.24	0.77	0.658	0.926
	Echinostoma	0.29	0.929	High		Echinostoma	4	High	0.24	1.096	0.952	1.289
	Echinostoma	0.93	1.599	High		Echinostoma	1	Low	0.25	0.776	0.664	0.932
	Echinostoma	0	0.276	High		Echinostoma	4	High	0.25	1.099	0.956	1.291
	Echinostoma	0.386	0.462	High		Echinostoma	1	Low	0.26	0.782	0.67	0.937
	Echinostoma	0	0.176	Low		Echinostoma	4	High	0.26	1.103	0.961	1.294
	Echinostoma	0	1.077	Low		Echinostoma	1	Low	0.27	0.788	0.675	0.943
	Echinostoma	0	2.207	Low		Echinostoma	4	High	0.27	1.107	0.965	1.296
	Echinostoma	0	1.228	Low		Echinostoma	1	Low	0.28	0.794	0.681	0.949
	Echinostoma	1.328	1.818	Low		Echinostoma	4	High	0.28	1.11	0.969	1.299
	Echinostoma	1.251	1.833	High		Echinostoma	1	Low	0.29	0.8	0.687	0.955
	Echinostoma	1.947	2.605	High		Echinostoma	4	High	0.29	1.114	0.974	1.301
	Echinostoma	1.118	2.29	High		Echinostoma	1	Low	0.3	0.806	0.693	0.96
	Echinostoma	0.096	1.107	High		Echinostoma	4	High	0.3	1.118	0.978	1.304
	Echinostoma	1.475	1.471	Low		Echinostoma	1	Low	0.31	0.812	0.699	0.966
	Echinostoma	0.064	0.279	Low		Echinostoma	4	High	0.31	1.122	0.982	1.306
	Echinostoma	1.166	2.033	High		Echinostoma	1	Low	0.32	0.818	0.705	0.972
	Echinostoma	0	0	Low		Echinostoma	4	High	0.32	1.126	0.987	1.309
	Echinostoma	0.915	1.281	Low		Echinostoma	1	Low	0.33	0.824	0.711	0.978
	Echinostoma	0.319	0.079	Low		Echinostoma	4	High	0.33	1.129	0.991	1.312
	Echinostoma	0.259	0.279	Low		Echinostoma	1	Low	0.34	0.83	0.717	0.985
	Echinostoma	1.258	2.603	Low		Echinostoma	4	High	0.34	1.133	0.995	1.314
	Echinostoma	0.174	1.494	Low		Echinostoma	1	Low	0.35	0.837	0.724	0.991
	Echinostoma	0.334	1.372	High		Echinostoma	4	High	0.35	1.137	1	1.317
	Echinostoma	1	1.549	Low		Echinostoma	1	Low	0.36	0.843	0.73	0.997
	Echinostoma	0.889	0.954	High		Echinostoma	4	High	0.36	1.141	1.004	1.32
	Echinostoma	0	0	High		Echinostoma	1	Low	0.37	0.85	0.736	1.003
	Echinostoma	0.238	0.114	Low		Echinostoma	4	High	0.37	1.145	1.009	1.322
	Echinostoma	0	0.863	High		Echinostoma	1	Low	0.38	0.856	0.742	1.01
	Echinostoma	2.142	1.815	High		Echinostoma	4	High	0.38	1.149	1.013	1.325
	Echinostoma	2.006	2.145	High		Echinostoma	1	Low	0.39	0.863	0.749	1.016
	Echinostoma	0	0.875	High		Echinostoma	4	High	0.39	1.153	1.017	1.328
	Echinostoma	2.127	1.889	High		Echinostoma	1	Low	0.4	0.869	0.755	1.023
	Echinostoma	1.236	1.79	High		Echinostoma	4	High	0.4	1.156	1.022	1.331
	Echinostoma	0.042	1.185	High		Echinostoma	1	Low	0.41	0.876	0.761	1.029
	Echinostoma	1.262	1.636	High		Echinostoma	4	High	0.41	1.16	1.026	1.334
	Echinostoma	2.291	1.772	High		Echinostoma	1	Low	0.42	0.882	0.768	1.036
	Echinostoma	0.863	1.663	Low		Echinostoma	4	High	0.42	1.164	1.031	1.337
	Echinostoma	0.674	1.089	Low		Echinostoma	1	Low	0.43	0.889	0.774	1.043
	Echinostoma	0.621	1.761	High		Echinostoma	4	High	0.43	1.168	1.035	1.34
	Echinostoma	0.271	0.806	High		Echinostoma	1	Low	0.44	0.896	0.781	1.049
	Echinostoma	0.377	1.363	Low		Echinostoma	4	High	0.44	1.172	1.04	1.343
	Echinostoma	0.455	1.258	High		Echinostoma	1	Low	0.45	0.903	0.787	1.056
	Echinostoma	0.435	1.522	Low		Echinostoma	4	High	0.45	1.176	1.044	1.346
	Echinostoma	1.609	2.217	Low		Echinostoma	1	Low	0.46	0.91	0.794	1.063
	Echinostoma	0.892	1.774	Low		Echinostoma	4	High	0.46	1.18	1.048	1.349
	Echinostoma	0	0	High		Echinostoma	1	Low	0.47	0.916	0.801	1.07
	Echinostoma	0	0	High		Echinostoma	4	High	0.47	1.184	1.053	1.352
	Echinostoma	0	0	High		Echinostoma	1	Low	0.48	0.923	0.807	1.077
	Echinostoma	0.427	0.204	High		Echinostoma	4	High	0.48	1.188	1.057	1.355
	Echinostoma	0	0	High		Echinostoma	1	Low	0.49	0.93	0.814	1.085
	Echinostoma	0.064	0.322	Low		Echinostoma	4	High	0.49	1.192	1.062	1.358
	Echinostoma	0.527	0.538	Low		Echinostoma	1	Low	0.5	0.938	0.821	1.092
	Echinostoma	1.568	0.716	High		Echinostoma	4	High	0.5	1.196	1.066	1.361
	Echinostoma	0.26	0.699	High		Echinostoma	1	Low	0.51	0.945	0.828	1.099
	Echinostoma	0.196	1.664	High		Echinostoma	4	High	0.51	1.2	1.071	1.364
	Echinostoma	0.029	0.885	High		Echinostoma	1	Low	0.52	0.952	0.834	1.107
	Echinostoma	1.071	1.107	High		Echinostoma	4	High	0.52	1.204	1.075	1.368
	Echinostoma	1.08	2.041	Low		Echinostoma	1	Low	0.53	0.959	0.841	1.114
	Echinostoma	0.456	1.688	Low		Echinostoma	4	High	0.53	1.208	1.08	1.371
	Echinostoma	0	0	Low		Echinostoma	1	Low	0.54	0.966	0.848	1.122
	Echinostoma	0	0.279	Low		Echinostoma	4	High	0.54	1.212	1.084	1.374
	Echinostoma	0.615	0.653	Low		Echinostoma	1	Low	0.55	0.974	0.855	1.13
	Echinostoma	0	1.422	High		Echinostoma	4	High	0.55	1.217	1.089	1.378
	Echinostoma	1.618	2.504	High		Echinostoma	1	Low	0.56	0.981	0.862	1.137
	Echinostoma	0	1.106	High		Echinostoma	4	High	0.56	1.221	1.093	1.381
	Echinostoma	0.087	1.017	High		Echinostoma	1	Low	0.57	0.989	0.869	1.145
	Echinostoma	0.027	0.279	High		Echinostoma	4	High	0.57	1.225	1.098	1.385
	Echinostoma	0.458	0.748	High		Echinostoma	1	Low	0.58	0.996	0.876	1.153
	Echinostoma	0.4	0.708	High		Echinostoma	4	High	0.58	1.229	1.102	1.388
	Echinostoma	0.738	1.146	High		Echinostoma	1	Low	0.59	1.004	0.883	1.161
	Echinostoma	1.371	1.696	Low		Echinostoma	4	High	0.59	1.233	1.106	1.392
	Echinostoma	2.319	1.953	High		Echinostoma	1	Low	0.6	1.011	0.89	1.17
	Echinostoma	0.112	1.979	High		Echinostoma	4	High	0.6	1.237	1.111	1.395
	Echinostoma	0.902	1.134	High		Echinostoma	1	Low	0.61	1.019	0.897	1.178
	Echinostoma	1.25	1.971	High		Echinostoma	4	High	0.61	1.241	1.115	1.399
	Echinostoma	0.294	1.661	Low		Echinostoma	1	Low	0.62	1.027	0.905	1.186
	Echinostoma	2.382	1.309	High		Echinostoma	4	High	0.62	1.246	1.12	1.403
	Echinostoma	0.261	0.985	Low		Echinostoma	1	Low	0.63	1.035	0.912	1.195
	Echinostoma	0.104	0.041	High		Echinostoma	4	High	0.63	1.25	1.124	1.406
	Echinostoma	0.491	0.991	Low		Echinostoma	1	Low	0.64	1.042	0.919	1.203
	Echinostoma	0.094	1.021	High		Echinostoma	4	High	0.64	1.254	1.129	1.41
	Echinostoma	1.474	1.061	High		Echinostoma	1	Low	0.65	1.05	0.926	1.212
	Echinostoma	0	0.415	Low		Echinostoma	4	High	0.65	1.258	1.133	1.414
	Echinostoma	0.778	1.064	Low		Echinostoma	1	Low	0.66	1.058	0.933	1.221
	Echinostoma	0.673	1.585	High		Echinostoma	4	High	0.66	1.263	1.137	1.418
	Echinostoma	0.648	0.16	High		Echinostoma	1	Low	0.67	1.066	0.941	1.23
	Echinostoma	0.918	0.778	High		Echinostoma	4	High	0.67	1.267	1.142	1.422
	Echinostoma	0.294	0.869	High		Echinostoma	1	Low	0.68	1.075	0.948	1.239
	Echinostoma	0.318	1.027	High		Echinostoma	4	High	0.68	1.271	1.146	1.426
	Echinostoma	0.013	1.228	High		Echinostoma	1	Low	0.69	1.083	0.955	1.248
	Echinostoma	0.154	1.252	Low		Echinostoma	4	High	0.69	1.275	1.151	1.43
	Echinostoma	0.029	0.151	High		Echinostoma	1	Low	0.7	1.091	0.963	1.257
	Echinostoma	0.563	0.881	Low		Echinostoma	4	High	0.7	1.28	1.155	1.434
	Echinostoma	1.162	2.357	High		Echinostoma	1	Low	0.71	1.099	0.97	1.267
	Echinostoma	0.78	0.398	Low		Echinostoma	4	High	0.71	1.284	1.159	1.438
	Echinostoma	0.502	1.566	High		Echinostoma	1	Low	0.72	1.108	0.978	1.276
	Echinostoma	0.716	1.176	Low		Echinostoma	4	High	0.72	1.288	1.164	1.443
	Echinostoma	0.784	0.114	Low		Echinostoma	1	Low	0.73	1.116	0.985	1.286
	Echinostoma	0	1.649	Low		Echinostoma	4	High	0.73	1.293	1.168	1.447
	Echinostoma	0.033	0.415	Low		Echinostoma	1	Low	0.74	1.125	0.993	1.296
	Echinostoma	0.082	1.129	Low		Echinostoma	4	High	0.74	1.297	1.172	1.451
	Echinostoma	0.291	1.274	Low		Echinostoma	1	Low	0.75	1.133	1	1.306
	Echinostoma	0.837	2.105	Low		Echinostoma	4	High	0.75	1.302	1.176	1.456
	Echinostoma	0.425	0.041	Low		Echinostoma	1	Low	0.76	1.142	1.008	1.316
	Echinostoma	0	0	High		Echinostoma	4	High	0.76	1.306	1.181	1.46
	Echinostoma	0	0.771	Low		Echinostoma	1	Low	0.77	1.15	1.015	1.326
	Echinostoma	0	0.556	Low		Echinostoma	4	High	0.77	1.31	1.185	1.465
	Echinostoma	0.764	1.862	High		Echinostoma	1	Low	0.78	1.159	1.023	1.336
	Echinostoma	0.084	0.708	High		Echinostoma	4	High	0.78	1.315	1.189	1.469
	Echinostoma	0.848	0	High		Echinostoma	1	Low	0.79	1.168	1.031	1.347
	Echinostoma	0.411	0	High		Echinostoma	4	High	0.79	1.319	1.193	1.474
	Echinostoma	0.586	1.925	High		Echinostoma	1	Low	0.8	1.177	1.038	1.357
	Echinostoma	0.27	1.362	Low		Echinostoma	4	High	0.8	1.324	1.198	1.479
	Echinostoma	0.008	0.544	High		Echinostoma	1	Low	0.81	1.186	1.046	1.368
	Echinostoma	0.006	1.993	High		Echinostoma	4	High	0.81	1.328	1.202	1.484
	Echinostoma	0	1.681	Low		Echinostoma	1	Low	0.82	1.195	1.054	1.379
	Echinostoma	0	1.133	Low		Echinostoma	4	High	0.82	1.333	1.206	1.489
	Echinostoma	0.485	1.029	Low		Echinostoma	1	Low	0.83	1.204	1.061	1.389
	Echinostoma	0.793	0.301	Low		Echinostoma	4	High	0.83	1.337	1.21	1.493
	Echinostoma	1.043	2.223	High		Echinostoma	1	Low	0.84	1.213	1.069	1.401
	Echinostoma	2.334	2.374	Low		Echinostoma	4	High	0.84	1.342	1.214	1.498
	Echinostoma	1.55	1.476	High		Echinostoma	1	Low	0.85	1.222	1.077	1.412
	Echinostoma	0.486	0.138	High		Echinostoma	4	High	0.85	1.346	1.218	1.504
	Echinostoma	0.367	0.462	High		Echinostoma	1	Low	0.86	1.232	1.085	1.423
	Echinostoma	0.143	1.891	Low		Echinostoma	4	High	0.86	1.351	1.222	1.509
	Echinostoma	0.377	1.328	Low		Echinostoma	1	Low	0.87	1.241	1.093	1.435
	Echinostoma	0.58	1.764	High		Echinostoma	4	High	0.87	1.355	1.226	1.514
	Echinostoma	1.317	0.426	Low		Echinostoma	1	Low	0.88	1.25	1.101	1.446
	Echinostoma	0.026	0.279	High		Echinostoma	4	High	0.88	1.36	1.231	1.519
	Echinostoma	0	0	High		Echinostoma	1	Low	0.89	1.26	1.108	1.458
	Echinostoma	1.292	1.617	High		Echinostoma	4	High	0.89	1.365	1.235	1.525
	Echinostoma	1.82	2.503	Low		Echinostoma	1	Low	0.9	1.27	1.116	1.47
	Echinostoma	0.443	0.924	High		Echinostoma	4	High	0.9	1.369	1.239	1.53
	Echinostoma	0.824	1.149	Low		Echinostoma	1	Low	0.91	1.279	1.124	1.482
	Echinostoma	0.908	0.911	High		Echinostoma	4	High	0.91	1.374	1.243	1.535
	Echinostoma	0.407	0.944	High		Echinostoma	1	Low	0.92	1.289	1.132	1.495
	Echinostoma	0.125	0.919	High		Echinostoma	4	High	0.92	1.379	1.246	1.541
	Echinostoma	1.14	1.947	Low		Echinostoma	1	Low	0.93	1.299	1.14	1.507
	Echinostoma	0.271	1.064	High		Echinostoma	4	High	0.93	1.383	1.25	1.547
	Echinostoma	0.28	1.021	Low		Echinostoma	1	Low	0.94	1.309	1.148	1.52
	Echinostoma	0.606	1.412	Low		Echinostoma	4	High	0.94	1.388	1.254	1.552
	Echinostoma	0.212	0.708	Low		Echinostoma	1	Low	0.95	1.319	1.156	1.532
	Echinostoma	1.403	0.146	High		Echinostoma	4	High	0.95	1.393	1.258	1.558
	Echinostoma	0.923	1.921	Low		Echinostoma	1	Low	0.96	1.329	1.165	1.545
	Echinostoma	0.562	1.619	Low		Echinostoma	4	High	0.96	1.397	1.262	1.564
	Echinostoma	0.081	0.079	Low		Echinostoma	1	Low	0.97	1.339	1.173	1.558
	Echinostoma	0.192	1.127	Low		Echinostoma	4	High	0.97	1.402	1.266	1.57
	Echinostoma	1.086	1.856	Low		Echinostoma	1	Low	0.98	1.349	1.181	1.571
	Echinostoma	0.017	0.477	Low		Echinostoma	4	High	0.98	1.407	1.27	1.576
	Echinostoma	1.357	2.291	Low		Echinostoma	1	Low	0.99	1.359	1.189	1.585
	Echinostoma	0.47	0.886	High		Echinostoma	4	High	0.99	1.411	1.274	1.582
	Echinostoma	0.539	2.061	High		Echinostoma	1	Low	1	1.37	1.197	1.598
	Echinostoma	0.941	1.064	High		Echinostoma	4	High	1	1.416	1.277	1.588
	Echinostoma	0.379	1.758	High		Echinostoma	1	Low	1.01	1.38	1.205	1.612
	Echinostoma	0.204	0	High		Echinostoma	4	High	1.01	1.421	1.281	1.594
	Echinostoma	0.046	0.833	High		Echinostoma	1	Low	1.02	1.39	1.214	1.626
	Echinostoma	0	0.799	High		Echinostoma	4	High	1.02	1.426	1.285	1.601
	Echinostoma	0	0.447	Low		Echinostoma	1	Low	1.03	1.401	1.222	1.64
	Echinostoma	0.528	0	Low		Echinostoma	4	High	1.03	1.431	1.289	1.607
	Echinostoma	0	1.259	Low		Echinostoma	1	Low	1.04	1.412	1.23	1.654
	Echinostoma	1.524	1.417	Low		Echinostoma	4	High	1.04	1.436	1.292	1.614
	Echinostoma	0.262	0.591	Low		Echinostoma	1	Low	1.05	1.422	1.239	1.669
	Echinostoma	0.61	0.405	High		Echinostoma	4	High	1.05	1.44	1.296	1.62
	Echinostoma	1.559	0	High		Echinostoma	1	Low	1.06	1.433	1.247	1.683
	Echinostoma	1.602	1.023	High		Echinostoma	4	High	1.06	1.445	1.3	1.627
	Echinostoma	0.497	0.388	High		Echinostoma	1	Low	1.07	1.444	1.255	1.698
	Echinostoma	0.166	0.82	High		Echinostoma	4	High	1.07	1.45	1.303	1.633
	Echinostoma	0.929	0.785	High		Echinostoma	1	Low	1.08	1.455	1.264	1.713
	Echinostoma	0.517	1.124	High		Echinostoma	4	High	1.08	1.455	1.307	1.64
	Echinostoma	0.023	1.373	High		Echinostoma	1	Low	1.09	1.466	1.272	1.728
	Echinostoma	1.376	2.144	High		Echinostoma	4	High	1.09	1.46	1.311	1.647
	Echinostoma	0.928	2.119	High		Echinostoma	1	Low	1.1	1.477	1.281	1.743
	Echinostoma	1.668	1.554	High		Echinostoma	4	High	1.1	1.465	1.314	1.654
	Echinostoma	0.232	0.944	High		Echinostoma	1	Low	1.11	1.489	1.289	1.759
	Echinostoma	0.794	1.676	High		Echinostoma	4	High	1.11	1.47	1.318	1.661
	Echinostoma	0.555	0.792	High		Echinostoma	1	Low	1.12	1.5	1.298	1.774
	Echinostoma	0.205	1.137	Low		Echinostoma	4	High	1.12	1.475	1.321	1.668
	Echinostoma	0.655	1.735	Low		Echinostoma	1	Low	1.13	1.511	1.307	1.79
	Echinostoma	0.339	0.857	High		Echinostoma	4	High	1.13	1.48	1.325	1.675
	Echinostoma	0.721	0.176	High		Echinostoma	1	Low	1.14	1.523	1.315	1.806
	Echinostoma	0.371	0.462	Low		Echinostoma	4	High	1.14	1.485	1.328	1.682
	Echinostoma	1.348	2.316	High		Echinostoma	1	Low	1.15	1.534	1.324	1.822
	Echinostoma	1.053	1.651	High		Echinostoma	4	High	1.15	1.49	1.332	1.689
	Echinostoma	0.103	0.724	Low		Echinostoma	1	Low	1.16	1.546	1.333	1.839
	Echinostoma	0	2.068	High		Echinostoma	4	High	1.16	1.495	1.335	1.697
	Echinostoma	0.035	2.351	Low		Echinostoma	1	Low	1.17	1.558	1.341	1.855
	Echinostoma	0.675	1.735	Low		Echinostoma	4	High	1.17	1.5	1.339	1.704
	Echinostoma	0.128	1.204	High		Echinostoma	1	Low	1.18	1.57	1.35	1.872
	Echinostoma	0.21	0.863	High		Echinostoma	4	High	1.18	1.505	1.342	1.711
	Echinostoma	0.304	0.255	Low		Echinostoma	1	Low	1.19	1.582	1.359	1.889
	Echinostoma	1.222	1.111	High		Echinostoma	4	High	1.19	1.51	1.346	1.719
	Echinostoma	0	0.978	Low		Echinostoma	1	Low	1.2	1.594	1.368	1.906
	Echinostoma	0.691	1.899	Low		Echinostoma	4	High	1.2	1.515	1.349	1.727
	Echinostoma	1.122	2.129	Low		Echinostoma	1	Low	1.21	1.606	1.377	1.924
	Echinostoma	0.141	0.572	Low		Echinostoma	4	High	1.21	1.52	1.353	1.734
	Echinostoma	0	0.067	Low		Echinostoma	1	Low	1.22	1.618	1.386	1.941
	Echinostoma	0.207	2.139	Low		Echinostoma	4	High	1.22	1.526	1.356	1.742
	Echinostoma	0.266	0	Low		Echinostoma	1	Low	1.23	1.63	1.395	1.959
	Echinostoma	0.588	1.547	Low		Echinostoma	4	High	1.23	1.531	1.36	1.75
	Echinostoma	0.071	0.792	High		Echinostoma	1	Low	1.24	1.643	1.404	1.977
	Echinostoma	1.77	1.497	High		Echinostoma	4	High	1.24	1.536	1.363	1.758
	Echinostoma	1.013	2.131	High		Echinostoma	1	Low	1.25	1.655	1.413	1.995
	Echinostoma	0.049	0.103	Low		Echinostoma	4	High	1.25	1.541	1.366	1.766
	Echinostoma	0.06	0.914	High		Echinostoma	1	Low	1.26	1.668	1.422	2.013
	Echinostoma	0.545	1.38	High		Echinostoma	4	High	1.26	1.546	1.37	1.774
	Echinostoma	1.171	1.901	High		Echinostoma	1	Low	1.27	1.681	1.431	2.032
	Echinostoma	0.873	1.602	High		Echinostoma	4	High	1.27	1.552	1.373	1.782
	Echinostoma	1.369	1.795	High		Echinostoma	1	Low	1.28	1.693	1.44	2.051
	Echinostoma	0.591	0.944	Low		Echinostoma	4	High	1.28	1.557	1.376	1.79
	Echinostoma	1.093	0.763	Low		Echinostoma	1	Low	1.29	1.706	1.45	2.07
	Echinostoma	0.565	0	Low		Echinostoma	4	High	1.29	1.562	1.38	1.798
	Echinostoma	0	0	Low		Echinostoma	1	Low	1.3	1.719	1.459	2.089
	Echinostoma	0.983	1.127	High		Echinostoma	4	High	1.3	1.567	1.383	1.807
	Echinostoma	0	0	Low		Echinostoma	1	Low	1.31	1.732	1.468	2.109
	Echinostoma	0	0	Low		Echinostoma	4	High	1.31	1.573	1.386	1.815
	Echinostoma	0.205	0.23	Low		Echinostoma	1	Low	1.32	1.745	1.478	2.128
	Echinostoma	0.593	0.114	Low		Echinostoma	4	High	1.32	1.578	1.39	1.824
	Echinostoma	1.203	0	High		Echinostoma	1	Low	1.33	1.759	1.487	2.148
	Echinostoma	0.172	0	High		Echinostoma	4	High	1.33	1.583	1.393	1.832
	Echinostoma	0.018	0.512	High		Echinostoma	1	Low	1.34	1.772	1.497	2.168
	Echinostoma	0	0	High		Echinostoma	4	High	1.34	1.589	1.396	1.841
	Echinostoma	0.997	1.017	Low		Echinostoma	1	Low	1.35	1.786	1.506	2.189
	Echinostoma	0.38	1.267	High		Echinostoma	4	High	1.35	1.594	1.4	1.849
	Echinostoma	0.233	0.477	High		Echinostoma	1	Low	1.36	1.799	1.516	2.209
	Echinostoma	1.182	1.303	Low		Echinostoma	4	High	1.36	1.599	1.403	1.858
	Echinostoma	0.293	1.637	High		Echinostoma	1	Low	1.37	1.813	1.525	2.23
	Echinostoma	0.313	0.591	High		Echinostoma	4	High	1.37	1.605	1.406	1.867
	Echinostoma	0.357	0.97	Low		Echinostoma	1	Low	1.38	1.827	1.535	2.251
	Echinostoma	0.667	0.919	Low		Echinostoma	4	High	1.38	1.61	1.41	1.876
	Echinostoma	0	0	Low		Echinostoma	1	Low	1.39	1.841	1.545	2.272
	Echinostoma	0	0	Low		Echinostoma	4	High	1.39	1.616	1.413	1.885
	Echinostoma	0.19	0.322	Low		Echinostoma	1	Low	1.4	1.855	1.555	2.294
	Echinostoma	0	0	High		Echinostoma	4	High	1.4	1.621	1.416	1.894
	Echinostoma	2.001	1.856	High		Echinostoma	1	Low	1.41	1.869	1.564	2.316
	Echinostoma	0	0	High		Echinostoma	4	High	1.41	1.627	1.419	1.903
	Echinostoma	0	0	High		Echinostoma	1	Low	1.42	1.883	1.574	2.338
	Echinostoma	0.726	1.508	High		Echinostoma	4	High	1.42	1.632	1.423	1.912
	Echinostoma	0.055	0.347	High		Echinostoma	1	Low	1.43	1.897	1.584	2.36
	Echinostoma	0.273	1.417	High		Echinostoma	4	High	1.43	1.638	1.426	1.921
	Echinostoma	0.007	0.211	High		Echinostoma	1	Low	1.44	1.912	1.594	2.382
	Echinostoma	0	0.322	High		Echinostoma	4	High	1.44	1.643	1.429	1.931
	Echinostoma	0.6	1.236	High		Echinostoma	1	Low	1.45	1.926	1.604	2.405
	Echinostoma	0.616	0.982	High		Echinostoma	4	High	1.45	1.649	1.432	1.94
	Echinostoma	0.845	0.322	High		Echinostoma	1	Low	1.46	1.941	1.614	2.428
	Echinostoma	0.043	0.544	Low		Echinostoma	4	High	1.46	1.654	1.436	1.95
	Echinostoma	0.11	0.447	High		Echinostoma	1	Low	1.47	1.956	1.624	2.451
	Echinostoma	0.323	0.519	Low		Echinostoma	4	High	1.47	1.66	1.439	1.959
	Echinostoma	1.605	1.516	Low		Echinostoma	1	Low	1.48	1.97	1.635	2.475
	Echinostoma	0.179	0.602	Low		Echinostoma	4	High	1.48	1.666	1.442	1.969
	Echinostoma	1.018	1.48	High		Echinostoma	1	Low	1.49	1.985	1.645	2.498
	Echinostoma	1.294	2.318	Low		Echinostoma	4	High	1.49	1.671	1.445	1.979
	Echinostoma	0.706	2.068	Low		Echinostoma	1	Low	1.5	2.001	1.655	2.522
	Echinostoma	1.105	1.382	Low		Echinostoma	4	High	1.5	1.677	1.449	1.988
	Echinostoma	1.658	2.471	High		Echinostoma	1	Low	1.51	2.016	1.666	2.547
	Echinostoma	1.838	2.515	Low		Echinostoma	4	High	1.51	1.683	1.452	1.998
	Echinostoma	1.365	1.774	High		Echinostoma	1	Low	1.52	2.031	1.676	2.571
	Echinostoma	1.132	2.415	High		Echinostoma	4	High	1.52	1.688	1.455	2.008
	Echinostoma	0.806	1.626	High		Echinostoma	1	Low	1.53	2.047	1.687	2.596
	Echinostoma	1.271	2.38	High		Echinostoma	4	High	1.53	1.694	1.458	2.018
	Echinostoma	0.939	1.482	High		Echinostoma	1	Low	1.54	2.062	1.697	2.621
	Echinostoma	0.086	1.294	High		Echinostoma	4	High	1.54	1.7	1.462	2.028
	Echinostoma	0.376	1.888	High		Echinostoma	1	Low	1.55	2.078	1.708	2.647
	Echinostoma	0.292	1.664	High		Echinostoma	4	High	1.55	1.705	1.465	2.038
	Echinostoma	0.94	1.996	High		Echinostoma	1	Low	1.56	2.094	1.718	2.672
	Echinostoma	1.052	1.124	High		Echinostoma	4	High	1.56	1.711	1.468	2.048
	Echinostoma	0.45	1.111	Low		Echinostoma	1	Low	1.57	2.11	1.729	2.698
	Echinostoma	0.999	2.091	Low		Echinostoma	4	High	1.57	1.717	1.471	2.059
	Echinostoma	1.352	1.091	High		Echinostoma	1	Low	1.58	2.126	1.74	2.724
	Echinostoma	0	1.093	High		Echinostoma	4	High	1.58	1.723	1.474	2.069
	Echinostoma	0.276	1.985	High		Echinostoma	1	Low	1.59	2.142	1.751	2.751
	Echinostoma	1.489	1.657	High		Echinostoma	4	High	1.59	1.729	1.478	2.079
	Echinostoma	0.626	1.117	High		Echinostoma	1	Low	1.6	2.158	1.762	2.777
	Echinostoma	0.128	0.362	High		Echinostoma	4	High	1.6	1.734	1.481	2.09
	Echinostoma	0.666	1.155	High		Echinostoma	1	Low	1.61	2.174	1.773	2.805
	Echinostoma	0.589	0	High		Echinostoma	4	High	1.61	1.74	1.484	2.101
	Echinostoma	0.187	0.995	High		Echinostoma	1	Low	1.62	2.191	1.784	2.832
	Echinostoma	0.34	0.896	Low		Echinostoma	4	High	1.62	1.746	1.487	2.111
	Echinostoma	1.294	2.568	High		Echinostoma	1	Low	1.63	2.208	1.795	2.86
	Echinostoma	1.072	1.362	High		Echinostoma	4	High	1.63	1.752	1.491	2.122
	Echinostoma	0.5	0.732	High		Echinostoma	1	Low	1.64	2.224	1.806	2.888
	Echinostoma	0.197	0.724	High		Echinostoma	4	High	1.64	1.758	1.494	2.133
	Echinostoma	0.482	1.154	High		Echinostoma	1	Low	1.65	2.241	1.817	2.916
	Echinostoma	0.048	0.653	High		Echinostoma	4	High	1.65	1.764	1.497	2.144
	Echinostoma	1.306	1.654	High		Echinostoma	1	Low	1.66	2.258	1.829	2.944
	Echinostoma	0	0.898	High		Echinostoma	4	High	1.66	1.77	1.5	2.155
	Echinostoma	0	0.643	High		Echinostoma	1	Low	1.67	2.276	1.84	2.973
	Echinostoma	0	0.114	High		Echinostoma	4	High	1.67	1.776	1.504	2.166
	Echinostoma	0	0.279	Low		Echinostoma	1	Low	1.68	2.293	1.851	3.002
	Echinostoma	0	0.255	High		Echinostoma	4	High	1.68	1.782	1.507	2.177
	Echinostoma	0	0	High		Echinostoma	1	Low	1.69	2.31	1.863	3.032
	Echinostoma	0	1.517	High		Echinostoma	4	High	1.69	1.788	1.51	2.188
	Echinostoma	0	1.834	High		Echinostoma	1	Low	1.7	2.328	1.874	3.062
	Echinostoma	0	1.686	High		Echinostoma	4	High	1.7	1.794	1.513	2.199
	Echinostoma	0	0.279	High		Echinostoma	1	Low	1.71	2.346	1.886	3.092
	Echinostoma	0	1.562	Low		Echinostoma	4	High	1.71	1.8	1.517	2.21
	Echinostoma	0	1.868	High		Echinostoma	1	Low	1.72	2.364	1.898	3.122
	Echinostoma	0	1.041	Low		Echinostoma	4	High	1.72	1.806	1.52	2.222
	Echinostoma	0.246	1.342	High		Echinostoma	1	Low	1.73	2.382	1.91	3.153
	Echinostoma	0.092	0.447	Low		Echinostoma	4	High	1.73	1.812	1.523	2.233
	Echinostoma	0	2.112	High		Echinostoma	1	Low	1.74	2.4	1.921	3.184
	Echinostoma	1.171	1.646	High		Echinostoma	4	High	1.74	1.819	1.526	2.245
	Echinostoma	0.722	0.839	High		Echinostoma	1	Low	1.75	2.418	1.933	3.216
	Echinostoma	0.518	1.603	High		Echinostoma	4	High	1.75	1.825	1.53	2.256
	Echinostoma	0	2.459	High		Echinostoma	1	Low	1.76	2.436	1.945	3.248
	Echinostoma	0	0.531	High		Echinostoma	4	High	1.76	1.831	1.533	2.268
	Echinostoma	0	0	High		Echinostoma	1	Low	1.77	2.455	1.957	3.28
	Echinostoma	0	0.462	High		Echinostoma	4	High	1.77	1.837	1.536	2.28
	Echinostoma	0	0.322	High		Echinostoma	1	Low	1.78	2.473	1.97	3.312
	Echinostoma	1.099	1.023	High		Echinostoma	4	High	1.78	1.843	1.54	2.292
	Echinostoma	0.73	2.173	High		Echinostoma	1	Low	1.79	2.492	1.982	3.345
	Echinostoma	0.925	1.126	High		Echinostoma	4	High	1.79	1.849	1.543	2.304
	Echinostoma	0.508	0.924	High		Echinostoma	1	Low	1.8	2.511	1.994	3.378
	Echinostoma	1.195	1.87	Low		Echinostoma	4	High	1.8	1.856	1.546	2.316
	Echinostoma	0.998	1.182	High		Echinostoma	1	Low	1.81	2.53	2.007	3.412
	Echinostoma	1.444	1.233	High		Echinostoma	4	High	1.81	1.862	1.549	2.328
	Echinostoma	1.449	2.192	High		Echinostoma	1	Low	1.82	2.55	2.019	3.446
	Echinostoma	1.193	1.897	High		Echinostoma	4	High	1.82	1.868	1.553	2.34
	Echinostoma	0.878	1.41	High		Echinostoma	1	Low	1.83	2.569	2.032	3.48
	Echinostoma	0.807	1.52	High		Echinostoma	4	High	1.83	1.875	1.556	2.352
	Echinostoma	0.535	1.211	High		Echinostoma	1	Low	1.84	2.589	2.044	3.515
	Echinostoma	1.404	1.373	High		Echinostoma	4	High	1.84	1.881	1.559	2.365
	Echinostoma	0.46	1.76	High		Echinostoma	1	Low	1.85	2.608	2.057	3.55
	Echinostoma	1.387	1.286	High		Echinostoma	4	High	1.85	1.887	1.563	2.377
	Echinostoma	2.076	2.025	High		Echinostoma	1	Low	1.86	2.628	2.07	3.585
	Echinostoma	0.221	1.422	High		Echinostoma	4	High	1.86	1.894	1.566	2.39
	Echinostoma	0.753	1.31	High		Echinostoma	1	Low	1.87	2.648	2.082	3.621
	Echinostoma	0	0.875	Low		Echinostoma	4	High	1.87	1.9	1.569	2.402
	Echinostoma	0	1.423	High		Echinostoma	1	Low	1.88	2.668	2.095	3.657
	Echinostoma	0	1.146	High		Echinostoma	4	High	1.88	1.907	1.573	2.415
	Echinostoma	0	1.195	High		Echinostoma	1	Low	1.89	2.689	2.108	3.694
	Echinostoma	0	1.164	High		Echinostoma	4	High	1.89	1.913	1.576	2.428
	Echinostoma	1.36	0.924	High		Echinostoma	1	Low	1.9	2.709	2.121	3.731
	Echinostoma	0	1.059	High		Echinostoma	4	High	1.9	1.919	1.579	2.441
	Echinostoma	1.006	1.957	High		Echinostoma	1	Low	1.91	2.73	2.135	3.768
	Echinostoma	0.688	1.704	High		Echinostoma	4	High	1.91	1.926	1.583	2.453
	Echinostoma	0.578	1.215	High		Echinostoma	1	Low	1.92	2.75	2.148	3.806
	Echinostoma	1.6	1.367	High		Echinostoma	4	High	1.92	1.933	1.586	2.467
	Echinostoma	0.122	0.354	High		Echinostoma	1	Low	1.93	2.771	2.161	3.844
	Echinostoma	0.614	1.325	High		Echinostoma	4	High	1.93	1.939	1.589	2.48
	Echinostoma	0.91	1.459	High		Echinostoma	1	Low	1.94	2.792	2.175	3.883
	Echinostoma	1.228	1.757	Low		Echinostoma	4	High	1.94	1.946	1.593	2.493
	Echinostoma	1.419	2.026	Low		Echinostoma	1	Low	1.95	2.814	2.188	3.922
	Echinostoma	2.206	2.002	Low		Echinostoma	4	High	1.95	1.952	1.596	2.506
	Echinostoma	0.174	0.736	High		Echinostoma	1	Low	1.96	2.835	2.202	3.961
	Echinostoma	0	0	High		Echinostoma	4	High	1.96	1.959	1.6	2.519
	Echinostoma	0.661	0.82	High		Echinostoma	1	Low	1.97	2.857	2.215	4.001
	Echinostoma	0	1.03	Low		Echinostoma	4	High	1.97	1.965	1.603	2.533
	Echinostoma	0.36	1.869	High		Echinostoma	1	Low	1.98	2.878	2.229	4.042
	Echinostoma	0.023	0.863	Low		Echinostoma	4	High	1.98	1.972	1.606	2.546
	Echinostoma	0.262	0.672	Low		Echinostoma	1	Low	1.99	2.9	2.243	4.082
	Echinostoma	1.669	1.815	High		Echinostoma	4	High	1.99	1.979	1.61	2.56
	Echinostoma	0.269	0.978	High		Echinostoma	1	Low	2	2.922	2.257	4.123
	Echinostoma	0	1.898	High		Echinostoma	4	High	2	1.985	1.613	2.574
	Echinostoma	0	0.301	High		Ribeiroia	1	Low	0	0.099	0.075	0.148
	Echinostoma	1.298	1.464	Low		Ribeiroia	4	High	0	0.223	0.178	0.296
	Echinostoma	0.426	2.05	High		Ribeiroia	1	Low	0.01	0.102	0.077	0.151
	Echinostoma	0.459	1.724	High		Ribeiroia	4	High	0.01	0.225	0.181	0.298
	Echinostoma	0.829	0.374	Low		Ribeiroia	1	Low	0.02	0.105	0.079	0.154
	Echinostoma	0.179	0	Low		Ribeiroia	4	High	0.02	0.228	0.183	0.301
	Echinostoma	1.45	1.354	Low		Ribeiroia	1	Low	0.03	0.108	0.081	0.158
	Echinostoma	0.867	0	Low		Ribeiroia	4	High	0.03	0.23	0.185	0.304
	Echinostoma	0.73	0	Low		Ribeiroia	1	Low	0.04	0.111	0.084	0.162
	Echinostoma	0	0	High		Ribeiroia	4	High	0.04	0.233	0.187	0.307
	Echinostoma	1.613	0	High		Ribeiroia	1	Low	0.05	0.114	0.086	0.165
	Echinostoma	1.874	0.699	Low		Ribeiroia	4	High	0.05	0.235	0.19	0.309
	Echinostoma	0.824	2.136	High		Ribeiroia	1	Low	0.06	0.117	0.089	0.169
	Echinostoma	1.005	1.404	High		Ribeiroia	4	High	0.06	0.238	0.192	0.312
	Echinostoma	0.498	1.49	High		Ribeiroia	1	Low	0.07	0.12	0.091	0.173
	Echinostoma	0.225	0.508	High		Ribeiroia	4	High	0.07	0.241	0.194	0.315
	Echinostoma	1.093	1.929	High		Ribeiroia	1	Low	0.08	0.123	0.094	0.177
	Echinostoma	0.037	0.797	High		Ribeiroia	4	High	0.08	0.243	0.197	0.318
	Echinostoma	0	0	High		Ribeiroia	1	Low	0.09	0.127	0.097	0.181
	Echinostoma	0.009	0.519	High		Ribeiroia	4	High	0.09	0.246	0.199	0.321
	Echinostoma	0.022	0.23	Low		Ribeiroia	1	Low	0.1	0.13	0.1	0.185
	Echinostoma	0.018	0.046	High		Ribeiroia	4	High	0.1	0.249	0.201	0.324
	Echinostoma	0.698	0.477	High		Ribeiroia	1	Low	0.11	0.133	0.103	0.19
	Echinostoma	0.91	1.868	Low		Ribeiroia	4	High	0.11	0.251	0.204	0.327
	Echinostoma	0.792	1.394	Low		Ribeiroia	1	Low	0.12	0.137	0.106	0.194
	Echinostoma	0.407	1.811	High		Ribeiroia	4	High	0.12	0.254	0.206	0.33
	Echinostoma	1.274	1.166	High		Ribeiroia	1	Low	0.13	0.141	0.109	0.199
	Echinostoma	0.945	1.215	Low		Ribeiroia	4	High	0.13	0.257	0.209	0.333
	Echinostoma	1.066	0.892	Low		Ribeiroia	1	Low	0.14	0.145	0.112	0.203
	Echinostoma	0.599	1.021	Low		Ribeiroia	4	High	0.14	0.26	0.211	0.336
	Echinostoma	0.42	1.922	Low		Ribeiroia	1	Low	0.15	0.149	0.115	0.208
	Echinostoma	0	1.014	Low		Ribeiroia	4	High	0.15	0.263	0.214	0.339
	Echinostoma	0	0.398	Low		Ribeiroia	1	Low	0.16	0.153	0.119	0.213
	Echinostoma	0	0	Low		Ribeiroia	4	High	0.16	0.266	0.217	0.342
	Echinostoma	0.471	0.146	Low		Ribeiroia	1	Low	0.17	0.157	0.122	0.218
	Echinostoma	0.112	0.826	Low		Ribeiroia	4	High	0.17	0.268	0.219	0.345
	Echinostoma	0	0.944	Low		Ribeiroia	1	Low	0.18	0.161	0.126	0.223
	Echinostoma	0.962	1.497	High		Ribeiroia	4	High	0.18	0.271	0.222	0.349
	Echinostoma	0.554	0.959	Low		Ribeiroia	1	Low	0.19	0.165	0.129	0.229
	Echinostoma	0.817	1.95	High		Ribeiroia	4	High	0.19	0.274	0.225	0.352
	Echinostoma	0	2.01	Low		Ribeiroia	1	Low	0.2	0.17	0.133	0.234
	Echinostoma	0.745	0	Low		Ribeiroia	4	High	0.2	0.277	0.227	0.355
	Echinostoma	0	2.127	Low		Ribeiroia	1	Low	0.21	0.175	0.137	0.24
	Echinostoma	0	1.884	Low		Ribeiroia	4	High	0.21	0.281	0.23	0.358
	Echinostoma	0.678	1.627	High		Ribeiroia	1	Low	0.22	0.179	0.141	0.246
	Echinostoma	0.613	1.41	High		Ribeiroia	4	High	0.22	0.284	0.233	0.362
	Echinostoma	0.508	0.523	High		Ribeiroia	1	Low	0.23	0.184	0.145	0.252
	Echinostoma	1.903	2.628	Low		Ribeiroia	4	High	0.23	0.287	0.236	0.365
	Echinostoma	1.001	1.797	High		Ribeiroia	1	Low	0.24	0.189	0.149	0.258
	Echinostoma	0.023	0.959	High		Ribeiroia	4	High	0.24	0.29	0.238	0.369
	Echinostoma	0.515	1.891	High		Ribeiroia	1	Low	0.25	0.194	0.153	0.264
	Echinostoma	0.827	1.691	High		Ribeiroia	4	High	0.25	0.293	0.241	0.372
	Echinostoma	0.166	1.622	High		Ribeiroia	1	Low	0.26	0.2	0.158	0.271
	Echinostoma	0.065	0.079	Low		Ribeiroia	4	High	0.26	0.296	0.244	0.376
	Echinostoma	0	0.067	Low		Ribeiroia	1	Low	0.27	0.205	0.162	0.277
	Echinostoma	0	0	Low		Ribeiroia	4	High	0.27	0.3	0.247	0.379
	Echinostoma	0.626	0	High		Ribeiroia	1	Low	0.28	0.211	0.167	0.284
	Echinostoma	0	1.064	Low		Ribeiroia	4	High	0.28	0.303	0.25	0.383
	Echinostoma	0.751	0.301	High		Ribeiroia	1	Low	0.29	0.216	0.172	0.291
	Echinostoma	0.402	1.488	High		Ribeiroia	4	High	0.29	0.306	0.253	0.387
	Echinostoma	0.827	1.545	High		Ribeiroia	1	Low	0.3	0.222	0.177	0.298
	Echinostoma	0.041	1.351	High		Ribeiroia	4	High	0.3	0.31	0.256	0.39
	Echinostoma	0.026	0.833	High		Ribeiroia	1	Low	0.31	0.228	0.182	0.306
	Echinostoma	0.017	0.176	High		Ribeiroia	4	High	0.31	0.313	0.259	0.394
	Echinostoma	0.622	0.959	High		Ribeiroia	1	Low	0.32	0.235	0.187	0.314
	Echinostoma	0.02	0.748	High		Ribeiroia	4	High	0.32	0.316	0.262	0.398
	Echinostoma	0.483	1.933	High		Ribeiroia	1	Low	0.33	0.241	0.192	0.321
	Ribeiroia	0	0	Low		Ribeiroia	4	High	0.33	0.32	0.266	0.402
	Ribeiroia	1.016	0.214	Low		Ribeiroia	1	Low	0.34	0.248	0.198	0.33
	Ribeiroia	0	0	Low		Ribeiroia	4	High	0.34	0.323	0.269	0.405
	Ribeiroia	0.037	0	High		Ribeiroia	1	Low	0.35	0.254	0.204	0.338
	Ribeiroia	0.969	1.257	High		Ribeiroia	4	High	0.35	0.327	0.272	0.409
	Ribeiroia	0.282	0.763	High		Ribeiroia	1	Low	0.36	0.261	0.209	0.346
	Ribeiroia	1.149	0.255	High		Ribeiroia	4	High	0.36	0.331	0.275	0.413
	Ribeiroia	0.066	0.114	High		Ribeiroia	1	Low	0.37	0.268	0.215	0.355
	Ribeiroia	0	0	Low		Ribeiroia	4	High	0.37	0.334	0.278	0.417
	Ribeiroia	0	0	Low		Ribeiroia	1	Low	0.38	0.276	0.221	0.364
	Ribeiroia	0.77	0.322	Low		Ribeiroia	4	High	0.38	0.338	0.282	0.421
	Ribeiroia	0.385	0.416	Low		Ribeiroia	1	Low	0.39	0.283	0.227	0.374
	Ribeiroia	0.206	0.067	Low		Ribeiroia	4	High	0.39	0.342	0.285	0.425
	Ribeiroia	0.905	1.76	High		Ribeiroia	1	Low	0.4	0.291	0.234	0.383
	Ribeiroia	0.23	0	High		Ribeiroia	4	High	0.4	0.345	0.288	0.43
	Ribeiroia	1.678	1.898	High		Ribeiroia	1	Low	0.41	0.299	0.24	0.393
	Ribeiroia	0.3	0.82	High		Ribeiroia	4	High	0.41	0.349	0.292	0.434
	Ribeiroia	0.128	0.204	High		Ribeiroia	1	Low	0.42	0.307	0.247	0.404
	Ribeiroia	0.075	0.146	Low		Ribeiroia	4	High	0.42	0.353	0.295	0.438
	Ribeiroia	0	0	Low		Ribeiroia	1	Low	0.43	0.315	0.254	0.414
	Ribeiroia	0.132	0.079	High		Ribeiroia	4	High	0.43	0.357	0.299	0.442
	Ribeiroia	0.341	0.949	Low		Ribeiroia	1	Low	0.44	0.324	0.261	0.425
	Ribeiroia	0.142	0	Low		Ribeiroia	4	High	0.44	0.361	0.302	0.447
	Ribeiroia	0	0	Low		Ribeiroia	1	Low	0.45	0.333	0.268	0.436
	Ribeiroia	0.298	0.125	Low		Ribeiroia	4	High	0.45	0.365	0.306	0.451
	Ribeiroia	0.232	0.041	Low		Ribeiroia	1	Low	0.46	0.342	0.276	0.448
	Ribeiroia	0.109	0	Low		Ribeiroia	4	High	0.46	0.369	0.31	0.456
	Ribeiroia	0.429	1.052	High		Ribeiroia	1	Low	0.47	0.351	0.283	0.46
	Ribeiroia	0.824	1.26	Low		Ribeiroia	4	High	0.47	0.373	0.313	0.46
	Ribeiroia	0	0	High		Ribeiroia	1	Low	0.48	0.361	0.291	0.472
	Ribeiroia	0	0	High		Ribeiroia	4	High	0.48	0.377	0.317	0.465
	Ribeiroia	0	0	Low		Ribeiroia	1	Low	0.49	0.37	0.299	0.485
	Ribeiroia	0	0	High		Ribeiroia	4	High	0.49	0.381	0.321	0.469
	Ribeiroia	0.082	0.342	High		Ribeiroia	1	Low	0.5	0.38	0.307	0.498
	Ribeiroia	0.185	0.146	High		Ribeiroia	4	High	0.5	0.385	0.324	0.474
	Ribeiroia	0	0	High		Ribeiroia	1	Low	0.51	0.391	0.316	0.511
	Ribeiroia	0	0	High		Ribeiroia	4	High	0.51	0.39	0.328	0.479
	Ribeiroia	0	0	Low		Ribeiroia	1	Low	0.52	0.401	0.325	0.525
	Ribeiroia	0.37	0	Low		Ribeiroia	4	High	0.52	0.394	0.332	0.484
	Ribeiroia	0	0	High		Ribeiroia	1	Low	0.53	0.412	0.333	0.539
	Ribeiroia	0	0	Low		Ribeiroia	4	High	0.53	0.398	0.336	0.489
	Ribeiroia	0	0	Low		Ribeiroia	1	Low	0.54	0.424	0.342	0.554
	Ribeiroia	0	0	High		Ribeiroia	4	High	0.54	0.403	0.34	0.493
	Ribeiroia	0.264	0.462	Low		Ribeiroia	1	Low	0.55	0.435	0.352	0.569
	Ribeiroia	0.237	0.387	High		Ribeiroia	4	High	0.55	0.407	0.344	0.498
	Ribeiroia	0.2	0.211	Low		Ribeiroia	1	Low	0.56	0.447	0.361	0.585
	Ribeiroia	1.221	1.498	Low		Ribeiroia	4	High	0.56	0.412	0.348	0.504
	Ribeiroia	0.052	1.013	High		Ribeiroia	1	Low	0.57	0.459	0.371	0.601
	Ribeiroia	1.092	0.176	High		Ribeiroia	4	High	0.57	0.416	0.352	0.509
	Ribeiroia	0.839	0	High		Ribeiroia	1	Low	0.58	0.472	0.381	0.618
	Ribeiroia	0.371	0.079	Low		Ribeiroia	4	High	0.58	0.421	0.356	0.514
	Ribeiroia	0.078	0.467	Low		Ribeiroia	1	Low	0.59	0.485	0.391	0.635
	Ribeiroia	0	0	High		Ribeiroia	4	High	0.59	0.425	0.36	0.519
	Ribeiroia	0.015	0.041	High		Ribeiroia	1	Low	0.6	0.498	0.402	0.653
	Ribeiroia	0	0	High		Ribeiroia	4	High	0.6	0.43	0.364	0.524
	Ribeiroia	0.209	1.253	High		Ribeiroia	1	Low	0.61	0.511	0.412	0.671
	Ribeiroia	0.047	0.804	Low		Ribeiroia	4	High	0.61	0.435	0.368	0.53
	Ribeiroia	0.245	1.167	High		Ribeiroia	1	Low	0.62	0.525	0.423	0.69
	Ribeiroia	0.053	0	Low		Ribeiroia	4	High	0.62	0.44	0.373	0.535
	Ribeiroia	0	0	Low		Ribeiroia	1	Low	0.63	0.539	0.434	0.709
	Ribeiroia	0.104	0.407	Low		Ribeiroia	4	High	0.63	0.445	0.377	0.541
	Ribeiroia	0	0	High		Ribeiroia	1	Low	0.64	0.554	0.446	0.73
	Ribeiroia	0	0	High		Ribeiroia	4	High	0.64	0.449	0.381	0.546
	Ribeiroia	0	0	High		Ribeiroia	1	Low	0.65	0.569	0.458	0.75
	Ribeiroia	0	0	High		Ribeiroia	4	High	0.65	0.454	0.386	0.552
	Ribeiroia	0.059	0	High		Ribeiroia	1	Low	0.66	0.585	0.47	0.772
	Ribeiroia	0	0	Low		Ribeiroia	4	High	0.66	0.459	0.39	0.558
	Ribeiroia	0.84	1.433	Low		Ribeiroia	1	Low	0.67	0.601	0.482	0.794
	Ribeiroia	0.686	1.447	Low		Ribeiroia	4	High	0.67	0.464	0.394	0.564
	Ribeiroia	1.377	0.531	High		Ribeiroia	1	Low	0.68	0.617	0.495	0.817
	Ribeiroia	0.346	0.041	High		Ribeiroia	4	High	0.68	0.47	0.399	0.57
	Ribeiroia	0.277	0	High		Ribeiroia	1	Low	0.69	0.634	0.508	0.841
	Ribeiroia	0.333	0.046	High		Ribeiroia	4	High	0.69	0.475	0.403	0.576
	Ribeiroia	0	0	High		Ribeiroia	1	Low	0.7	0.651	0.521	0.865
	Ribeiroia	0	0	Low		Ribeiroia	4	High	0.7	0.48	0.408	0.582
	Ribeiroia	0	0	Low		Ribeiroia	1	Low	0.71	0.669	0.534	0.89
	Ribeiroia	0	0	Low		Ribeiroia	4	High	0.71	0.485	0.413	0.588
	Ribeiroia	0	0	Low		Ribeiroia	1	Low	0.72	0.687	0.548	0.916
	Ribeiroia	0	0	Low		Ribeiroia	4	High	0.72	0.491	0.417	0.594
	Ribeiroia	0.804	0.237	High		Ribeiroia	1	Low	0.73	0.706	0.563	0.943
	Ribeiroia	0.508	0.146	Low		Ribeiroia	4	High	0.73	0.496	0.422	0.6
	Ribeiroia	0.117	0.462	High		Ribeiroia	1	Low	0.74	0.725	0.577	0.971
	Ribeiroia	0.017	0.176	High		Ribeiroia	4	High	0.74	0.501	0.427	0.607
	Ribeiroia	0	0	High		Ribeiroia	1	Low	0.75	0.745	0.592	1
	Ribeiroia	0.27	0.114	High		Ribeiroia	4	High	0.75	0.507	0.432	0.613
	Ribeiroia	0.371	0.603	High		Ribeiroia	1	Low	0.76	0.765	0.607	1.029
	Ribeiroia	0.251	0.222	High		Ribeiroia	4	High	0.76	0.513	0.436	0.62
	Ribeiroia	0.53	0.114	Low		Ribeiroia	1	Low	0.77	0.786	0.623	1.06
	Ribeiroia	0.642	1.757	Low		Ribeiroia	4	High	0.77	0.518	0.441	0.627
	Ribeiroia	0.368	0.663	Low		Ribeiroia	1	Low	0.78	0.807	0.639	1.091
	Ribeiroia	1.036	1.146	High		Ribeiroia	4	High	0.78	0.524	0.446	0.633
	Ribeiroia	0	0	High		Ribeiroia	1	Low	0.79	0.829	0.655	1.124
	Ribeiroia	0.579	0	High		Ribeiroia	4	High	0.79	0.53	0.451	0.64
	Ribeiroia	0.015	0	High		Ribeiroia	1	Low	0.8	0.852	0.672	1.158
	Ribeiroia	0	0	Low		Ribeiroia	4	High	0.8	0.536	0.456	0.647
	Ribeiroia	0.058	0.151	Low		Ribeiroia	1	Low	0.81	0.875	0.689	1.192
	Ribeiroia	1.295	1.709	High		Ribeiroia	4	High	0.81	0.541	0.461	0.654
	Ribeiroia	1.124	0.816	High		Ribeiroia	1	Low	0.82	0.899	0.707	1.228
	Ribeiroia	0.041	0	Low		Ribeiroia	4	High	0.82	0.547	0.466	0.661
	Ribeiroia	0	0	High		Ribeiroia	1	Low	0.83	0.923	0.725	1.265
	Ribeiroia	0	0	Low		Ribeiroia	4	High	0.83	0.553	0.472	0.669
	Ribeiroia	0.26	0	High		Ribeiroia	1	Low	0.84	0.948	0.743	1.304
	Ribeiroia	0.751	0.125	High		Ribeiroia	4	High	0.84	0.56	0.477	0.676
	Ribeiroia	0.261	1.269	Low		Ribeiroia	1	Low	0.85	0.974	0.762	1.343
	Ribeiroia	0.167	0.041	Low		Ribeiroia	4	High	0.85	0.566	0.482	0.684
	Ribeiroia	0.214	0.204	High		Ribeiroia	1	Low	0.86	1.001	0.782	1.384
	Ribeiroia	0.741	0.444	High		Ribeiroia	4	High	0.86	0.572	0.487	0.691
	Ribeiroia	0.449	0.69	High		Ribeiroia	1	Low	0.87	1.028	0.801	1.426
	Ribeiroia	0.142	0.875	High		Ribeiroia	4	High	0.87	0.578	0.493	0.699
	Ribeiroia	0.275	0.486	Low		Ribeiroia	1	Low	0.88	1.056	0.822	1.47
	Ribeiroia	0.772	0.362	High		Ribeiroia	4	High	0.88	0.585	0.498	0.707
	Ribeiroia	0.437	0.114	High		Ribeiroia	1	Low	0.89	1.085	0.842	1.515
	Ribeiroia	0	0	Low		Ribeiroia	4	High	0.89	0.591	0.504	0.714
	Ribeiroia	0	0	High		Ribeiroia	1	Low	0.9	1.114	0.864	1.562
	Ribeiroia	0.02	0.447	High		Ribeiroia	4	High	0.9	0.598	0.509	0.722
	Ribeiroia	0.204	0.155	Low		Ribeiroia	1	Low	0.91	1.144	0.885	1.61
	Ribeiroia	0.307	0	High		Ribeiroia	4	High	0.91	0.604	0.515	0.73
	Ribeiroia	0.27	0.204	Low		Ribeiroia	1	Low	0.92	1.176	0.908	1.659
	Ribeiroia	0.07	1.079	High		Ribeiroia	4	High	0.92	0.611	0.52	0.739
	Ribeiroia	0	0	Low		Ribeiroia	1	Low	0.93	1.208	0.931	1.711
	Ribeiroia	0.174	1.312	High		Ribeiroia	4	High	0.93	0.618	0.526	0.747
	Ribeiroia	0	0	Low		Ribeiroia	1	Low	0.94	1.24	0.954	1.764
	Ribeiroia	0	0	Low		Ribeiroia	4	High	0.94	0.624	0.531	0.755
	Ribeiroia	0	0	Low		Ribeiroia	1	Low	0.95	1.274	0.978	1.818
	Ribeiroia	0.031	0.903	Low		Ribeiroia	4	High	0.95	0.631	0.537	0.764
	Ribeiroia	0.011	0.863	Low		Ribeiroia	1	Low	0.96	1.309	1.002	1.875
	Ribeiroia	0	0	Low		Ribeiroia	4	High	0.96	0.638	0.543	0.773
	Ribeiroia	0	0	High		Ribeiroia	1	Low	0.97	1.344	1.028	1.933
	Ribeiroia	0	0	High		Ribeiroia	4	High	0.97	0.645	0.549	0.782
	Ribeiroia	0	0	High		Ribeiroia	1	Low	0.98	1.381	1.053	1.994
	Ribeiroia	0	0	High		Ribeiroia	4	High	0.98	0.652	0.555	0.79
	Ribeiroia	0.405	0	High		Ribeiroia	1	Low	0.99	1.419	1.08	2.056
	Ribeiroia	0.218	0.322	Low		Ribeiroia	4	High	0.99	0.66	0.561	0.8
	Ribeiroia	0	0	Low		Ribeiroia	1	Low	1	1.457	1.107	2.121
	Ribeiroia	0.011	0.176	High		Ribeiroia	4	High	1	0.667	0.567	0.809
	Ribeiroia	0.728	0.808	High		Ribeiroia	1	Low	1.01	1.497	1.134	2.187
	Ribeiroia	0	0	Low		Ribeiroia	4	High	1.01	0.674	0.573	0.818
	Ribeiroia	0	0	High		Ribeiroia	1	Low	1.02	1.538	1.163	2.256
	Ribeiroia	0	0	High		Ribeiroia	4	High	1.02	0.682	0.579	0.827
	Ribeiroia	0.16	0	High		Ribeiroia	1	Low	1.03	1.58	1.192	2.327
	Ribeiroia	0.354	0	High		Ribeiroia	4	High	1.03	0.689	0.585	0.837
	Ribeiroia	0.3	1.653	High		Ribeiroia	1	Low	1.04	1.623	1.221	2.4
	Ribeiroia	0.362	1.103	Low		Ribeiroia	4	High	1.04	0.697	0.591	0.847
	Ribeiroia	0.079	0.672	High		Ribeiroia	1	Low	1.05	1.667	1.252	2.476
	Ribeiroia	0.009	1.107	High		Ribeiroia	4	High	1.05	0.704	0.597	0.857
	Ribeiroia	0.103	0.109	High		Ribeiroia	1	Low	1.06	1.712	1.283	2.555
	Ribeiroia	0.537	0.82	Low		Ribeiroia	4	High	1.06	0.712	0.604	0.867
	Ribeiroia	0.326	0.204	Low		Ribeiroia	1	Low	1.07	1.759	1.315	2.636
	Ribeiroia	0.088	0	Low		Ribeiroia	4	High	1.07	0.72	0.61	0.877
	Ribeiroia	0	0	Low		Ribeiroia	1	Low	1.08	1.807	1.348	2.72
	Ribeiroia	0.083	0	High		Ribeiroia	4	High	1.08	0.728	0.617	0.887
	Ribeiroia	0.693	0.496	Low		Ribeiroia	1	Low	1.09	1.856	1.381	2.806
	Ribeiroia	0.042	0.041	High		Ribeiroia	4	High	1.09	0.736	0.623	0.897
	Ribeiroia	1.069	0.097	High		Ribeiroia	1	Low	1.1	1.906	1.416	2.895
	Ribeiroia	0	0	High		Ribeiroia	4	High	1.1	0.744	0.63	0.908
	Ribeiroia	0	0	Low		Ribeiroia	1	Low	1.11	1.958	1.451	2.988
	Ribeiroia	0.058	0.189	High		Ribeiroia	4	High	1.11	0.752	0.636	0.919
	Ribeiroia	0.341	0.189	Low		Ribeiroia	1	Low	1.12	2.011	1.487	3.083
	Ribeiroia	0.051	0.602	Low		Ribeiroia	4	High	1.12	0.761	0.643	0.93
	Ribeiroia	0.193	0.628	High		Ribeiroia	1	Low	1.13	2.066	1.524	3.182
	Ribeiroia	0.367	0.54	Low		Ribeiroia	4	High	1.13	0.769	0.649	0.941
	Ribeiroia	0	0	High		Ribeiroia	1	Low	1.14	2.122	1.562	3.284
	Ribeiroia	0	0	High		Ribeiroia	4	High	1.14	0.777	0.656	0.952
	Ribeiroia	0.193	0.146	High		Ribeiroia	1	Low	1.15	2.18	1.601	3.389
	Ribeiroia	0.671	1.325	Low		Ribeiroia	4	High	1.15	0.786	0.663	0.963
	Ribeiroia	0.019	0.23	High		Ribeiroia	1	Low	1.16	2.24	1.641	3.498
	Ribeiroia	0.041	0.681	Low		Ribeiroia	4	High	1.16	0.795	0.67	0.975
	Ribeiroia	0.196	0.284	High		Ribeiroia	1	Low	1.17	2.3	1.681	3.611
	Ribeiroia	0.182	0.041	High		Ribeiroia	4	High	1.17	0.803	0.677	0.986
	Ribeiroia	0.046	0.176	High		Ribeiroia	1	Low	1.18	2.363	1.723	3.727
	Ribeiroia	0.122	0.342	Low		Ribeiroia	4	High	1.18	0.812	0.684	0.998
	Ribeiroia	0.43	0.192	Low		Ribeiroia	1	Low	1.19	2.427	1.766	3.847
	Ribeiroia	0.267	1.267	High		Ribeiroia	4	High	1.19	0.821	0.691	1.01
	Ribeiroia	0.479	1.34	Low		Ribeiroia	1	Low	1.2	2.494	1.81	3.972
	Ribeiroia	0.897	1.282	Low		Ribeiroia	4	High	1.2	0.83	0.698	1.022
	Ribeiroia	0.276	0	Low		Ribeiroia	1	Low	1.21	2.561	1.855	4.1
	Ribeiroia	0	0	High		Ribeiroia	4	High	1.21	0.839	0.705	1.035
	Ribeiroia	0	0	Low		Ribeiroia	1	Low	1.22	2.631	1.901	4.233
	Ribeiroia	0.157	0.114	Low		Ribeiroia	4	High	1.22	0.849	0.712	1.047
	Ribeiroia	0	0	Low		Ribeiroia	1	Low	1.23	2.703	1.948	4.37
	Ribeiroia	0	0	Low		Ribeiroia	4	High	1.23	0.858	0.72	1.06
	Ribeiroia	0.037	0.556	Low		Ribeiroia	1	Low	1.24	2.776	1.996	4.512
	Ribeiroia	0.072	0.041	Low		Ribeiroia	4	High	1.24	0.867	0.727	1.073
	Ribeiroia	0.012	0.763	Low		Ribeiroia	1	Low	1.25	2.852	2.046	4.658
	Ribeiroia	0.047	0.058	Low		Ribeiroia	4	High	1.25	0.877	0.735	1.086
	Ribeiroia	0	0	High		Ribeiroia	1	Low	1.26	2.93	2.097	4.81
	Ribeiroia	0.244	0.079	High		Ribeiroia	4	High	1.26	0.887	0.742	1.099
	Ribeiroia	0.149	0.255	High		Ribeiroia	1	Low	1.27	3.009	2.149	4.966
	Ribeiroia	0.272	0.756	High		Ribeiroia	4	High	1.27	0.896	0.75	1.112
	Ribeiroia	0.266	0	High		Ribeiroia	1	Low	1.28	3.091	2.202	5.128
	Ribeiroia	0.005	0.114	High		Ribeiroia	4	High	1.28	0.906	0.757	1.126
	Ribeiroia	0.749	1.568	High		Ribeiroia	1	Low	1.29	3.175	2.257	5.296
	Ribeiroia	0	0	Low		Ribeiroia	4	High	1.29	0.916	0.765	1.14
	Ribeiroia	0	0	Low		Ribeiroia	1	Low	1.3	3.262	2.313	5.469
	Ribeiroia	0	0	Low		Ribeiroia	4	High	1.3	0.926	0.773	1.154
	Ribeiroia	0.853	0	High		Ribeiroia	1	Low	1.31	3.351	2.37	5.648
	Ribeiroia	0.205	0	High		Ribeiroia	4	High	1.31	0.937	0.781	1.168
	Ribeiroia	0.679	0.895	High		Ribeiroia	1	Low	1.32	3.442	2.429	5.832
	Ribeiroia	1.456	0	High		Ribeiroia	4	High	1.32	0.947	0.789	1.183
	Ribeiroia	2.469	1.67	High		Ribeiroia	1	Low	1.33	3.535	2.49	6.023
	Ribeiroia	0.617	1.129	High		Ribeiroia	4	High	1.33	0.957	0.797	1.197
	Ribeiroia	1.134	0.954	High		Ribeiroia	1	Low	1.34	3.632	2.552	6.221
	Ribeiroia	0.567	0.833	High		Ribeiroia	4	High	1.34	0.968	0.805	1.212
	Ribeiroia	1.463	0.672	High		Ribeiroia	1	Low	1.35	3.731	2.615	6.425
	Ribeiroia	0.079	0.973	High		Ribeiroia	4	High	1.35	0.979	0.813	1.227
	Ribeiroia	2.005	1.1	High		Ribeiroia	1	Low	1.36	3.832	2.68	6.636
	Ribeiroia	0.305	0.114	Low		Ribeiroia	4	High	1.36	0.989	0.821	1.242
	Ribeiroia	0.11	0.804	Low		Ribeiroia	1	Low	1.37	3.936	2.747	6.855
	Ribeiroia	0	0	High		Ribeiroia	4	High	1.37	1	0.829	1.258
	Ribeiroia	0	0	High		Ribeiroia	1	Low	1.38	4.044	2.815	7.08
	Ribeiroia	0.014	0	High		Ribeiroia	4	High	1.38	1.011	0.838	1.273
	Ribeiroia	0.964	1.061	High		Ribeiroia	1	Low	1.39	4.154	2.885	7.314
	Ribeiroia	0.012	0.079	High		Ribeiroia	4	High	1.39	1.022	0.846	1.289
	Ribeiroia	0.085	0.881	High		Ribeiroia	1	Low	1.4	4.267	2.957	7.555
	Ribeiroia	0	0	Low		Ribeiroia	4	High	1.4	1.034	0.854	1.305
	Ribeiroia	0	0	Low		Ribeiroia	1	Low	1.41	4.383	3.03	7.804
	Ribeiroia	0	0	High		Ribeiroia	4	High	1.41	1.045	0.863	1.322
	Ribeiroia	0.127	0.046	Low		Ribeiroia	1	Low	1.42	4.502	3.106	8.062
	Ribeiroia	0	0	Low		Ribeiroia	4	High	1.42	1.057	0.872	1.338
	Ribeiroia	0	0	Low		Ribeiroia	1	Low	1.43	4.625	3.183	8.329
	Ribeiroia	0.405	0.398	Low		Ribeiroia	4	High	1.43	1.068	0.88	1.355
	Ribeiroia	0.306	0.38	Low		Ribeiroia	1	Low	1.44	4.751	3.263	8.605
	Ribeiroia	0.011	0.561	Low		Ribeiroia	4	High	1.44	1.08	0.889	1.372
	Ribeiroia	0	0	Low		Ribeiroia	1	Low	1.45	4.88	3.344	8.89
	Ribeiroia	0.209	0.079	Low		Ribeiroia	4	High	1.45	1.092	0.898	1.389
	Ribeiroia	0	0	Low		Ribeiroia	1	Low	1.46	5.013	3.427	9.185
	Ribeiroia	0	0	Low		Ribeiroia	4	High	1.46	1.104	0.907	1.407
	Ribeiroia	0	0	Low		Ribeiroia	1	Low	1.47	5.149	3.513	9.489
	Ribeiroia	0	0	Low		Ribeiroia	4	High	1.47	1.116	0.916	1.425
	Ribeiroia	0.21	0.503	High		Ribeiroia	1	Low	1.48	5.289	3.6	9.805
	Ribeiroia	0	0	High		Ribeiroia	4	High	1.48	1.128	0.925	1.443
	Ribeiroia	0	0	Low		Ribeiroia	1	Low	1.49	5.433	3.69	10.13
	Ribeiroia	0	0	High		Ribeiroia	4	High	1.49	1.141	0.934	1.461
	Ribeiroia	0	0	Low		Ribeiroia	1	Low	1.5	5.581	3.782	10.467
	Ribeiroia	0	0	Low		Ribeiroia	4	High	1.5	1.153	0.944	1.479
	Ribeiroia	0	0	High		Ribeiroia	1	Low	1.51	5.733	3.876	10.816
	Ribeiroia	0	0	High		Ribeiroia	4	High	1.51	1.166	0.953	1.498
	Ribeiroia	0	0	High		Ribeiroia	1	Low	1.52	5.889	3.973	11.176
	Ribeiroia	0.126	0.041	Low		Ribeiroia	4	High	1.52	1.179	0.963	1.517
	Ribeiroia	0	0	Low		Ribeiroia	1	Low	1.53	6.049	4.073	11.549
	Ribeiroia	0	0	Low		Ribeiroia	4	High	1.53	1.192	0.972	1.537
	Ribeiroia	0.203	1.083	Low		Ribeiroia	1	Low	1.54	6.214	4.174	11.934
	Ribeiroia	0.189	0.415	High		Ribeiroia	4	High	1.54	1.205	0.982	1.556
	Ribeiroia	0	0	High		Ribeiroia	1	Low	1.55	6.383	4.279	12.333
	Ribeiroia	0.385	0	Low		Ribeiroia	4	High	1.55	1.218	0.991	1.576
	Ribeiroia	0.172	1.371	High		Ribeiroia	1	Low	1.56	6.557	4.386	12.745
	Ribeiroia	0.098	0	Low		Ribeiroia	4	High	1.56	1.232	1.001	1.596
	Ribeiroia	0	0	High		Ribeiroia	1	Low	1.57	6.736	4.495	13.172
	Ribeiroia	0.147	0.613	Low		Ribeiroia	4	High	1.57	1.245	1.011	1.617
	Ribeiroia	0.046	0.109	Low		Ribeiroia	1	Low	1.58	6.919	4.608	13.612
	Ribeiroia	0	0	Low		Ribeiroia	4	High	1.58	1.259	1.021	1.637
	Ribeiroia	0.015	0.046	Low		Ribeiroia	1	Low	1.59	7.107	4.723	14.068
	Ribeiroia	0	0	Low		Ribeiroia	4	High	1.59	1.273	1.031	1.658
	Ribeiroia	0	0	Low		Ribeiroia	1	Low	1.6	7.301	4.841	14.54
	Ribeiroia	0	0	Low		Ribeiroia	4	High	1.6	1.287	1.041	1.68
	Ribeiroia	0.437	0.322	Low		Ribeiroia	1	Low	1.61	7.499	4.963	15.028
	Ribeiroia	1.114	0.875	High		Ribeiroia	4	High	1.61	1.301	1.052	1.701
	Ribeiroia	0.026	0.079	High		Ribeiroia	1	Low	1.62	7.704	5.087	15.532
	Ribeiroia	0.079	0.74	High		Ribeiroia	4	High	1.62	1.316	1.062	1.723
	Ribeiroia	0	0	Low		Ribeiroia	1	Low	1.63	7.913	5.214	16.054
	Ribeiroia	0.084	0.38	High		Ribeiroia	4	High	1.63	1.33	1.073	1.745
	Ribeiroia	0	0	High		Ribeiroia	1	Low	1.64	8.129	5.345	16.594
	Ribeiroia	0	0	High		Ribeiroia	4	High	1.64	1.345	1.083	1.768
	Ribeiroia	0	0	High		Ribeiroia	1	Low	1.65	8.35	5.479	17.152
	Ribeiroia	0	0	High		Ribeiroia	4	High	1.65	1.36	1.094	1.791
	Ribeiroia	0.095	0.041	Low		Ribeiroia	1	Low	1.66	8.577	5.617	17.729
	Ribeiroia	0	0	Low		Ribeiroia	4	High	1.66	1.375	1.105	1.814
	Ribeiroia	0	0	Low		Ribeiroia	1	Low	1.67	8.811	5.758	18.326
	Ribeiroia	0	0	High		Ribeiroia	4	High	1.67	1.39	1.115	1.837
	Ribeiroia	0.216	0	Low		Ribeiroia	1	Low	1.68	9.051	5.902	18.944
	Ribeiroia	0	0	Low		Ribeiroia	4	High	1.68	1.405	1.126	1.861
	Ribeiroia	0	0	High		Ribeiroia	1	Low	1.69	9.297	6.051	19.583
	Ribeiroia	0	0	Low		Ribeiroia	4	High	1.69	1.421	1.137	1.885
	Ribeiroia	0	0	Low		Ribeiroia	1	Low	1.7	9.55	6.203	20.244
	Ribeiroia	0	0	Low		Ribeiroia	4	High	1.7	1.436	1.149	1.91
	Ribeiroia	0	0	Low		Ribeiroia	1	Low	1.71	9.81	6.359	20.927
	Ribeiroia	0	0	Low		Ribeiroia	4	High	1.71	1.452	1.16	1.934
	Ribeiroia	1.264	0	High		Ribeiroia	1	Low	1.72	10.077	6.519	21.635
	Ribeiroia	0	0	High		Ribeiroia	4	High	1.72	1.468	1.171	1.96
	Ribeiroia	0	0	High		Ribeiroia	1	Low	1.73	10.351	6.683	22.366
	Ribeiroia	0	0	High		Ribeiroia	4	High	1.73	1.484	1.183	1.985
	Ribeiroia	0.557	0	High		Ribeiroia	1	Low	1.74	10.633	6.851	23.123
	Ribeiroia	0.474	0.301	Low		Ribeiroia	4	High	1.74	1.501	1.194	2.011
	Ribeiroia	0	0	High		Ribeiroia	1	Low	1.75	10.922	7.023	23.906
	Ribeiroia	0.17	1.027	High		Ribeiroia	4	High	1.75	1.517	1.206	2.037
	Ribeiroia	0.425	0.602	Low		Ribeiroia	1	Low	1.76	11.22	7.2	24.716
	Ribeiroia	0.31	0.829	Low		Ribeiroia	4	High	1.76	1.534	1.218	2.064
	Ribeiroia	0.685	0.864	Low		Ribeiroia	1	Low	1.77	11.525	7.382	25.553
	Ribeiroia	0	0	High		Ribeiroia	4	High	1.77	1.551	1.23	2.091
	Ribeiroia	0	0	Low		Ribeiroia	1	Low	1.78	11.839	7.568	26.42
	Ribeiroia	0.218	0.301	Low		Ribeiroia	4	High	1.78	1.568	1.242	2.118
	Ribeiroia	0	0	High		Ribeiroia	1	Low	1.79	12.161	7.759	27.317
	Ribeiroia	0.968	0.813	High		Ribeiroia	4	High	1.79	1.585	1.254	2.146
	Ribeiroia	0.692	0.362	High		Ribeiroia	1	Low	1.8	12.492	7.955	28.244
	Ribeiroia	0.27	0.146	High		Ribeiroia	4	High	1.8	1.603	1.266	2.174
	Ribeiroia	0.15	0	High		Ribeiroia	1	Low	1.81	12.832	8.155	29.204
	Ribeiroia	0.4	0.699	High		Ribeiroia	4	High	1.81	1.62	1.279	2.202
	Ribeiroia	0.467	1.151	Low		Ribeiroia	1	Low	1.82	13.182	8.361	30.197
	Ribeiroia	0.345	0.539	High		Ribeiroia	4	High	1.82	1.638	1.291	2.231
	Ribeiroia	0.465	0.633	Low		Ribeiroia	1	Low	1.83	13.54	8.573	31.224
	Ribeiroia	0.815	0.716	High		Ribeiroia	4	High	1.83	1.656	1.304	2.261
	Ribeiroia	0	0	Low		Ribeiroia	1	Low	1.84	13.909	8.789	32.287
	Ribeiroia	0.493	0.663	High		Ribeiroia	4	High	1.84	1.674	1.316	2.29
	Ribeiroia	0	0	High		Ribeiroia	1	Low	1.85	14.288	9.012	33.386
	Ribeiroia	0	0	Low		Ribeiroia	4	High	1.85	1.693	1.329	2.32
	Ribeiroia	0.815	0.388	High		Ribeiroia	1	Low	1.86	14.677	9.24	34.524
	Ribeiroia	0.368	0.322	Low		Ribeiroia	4	High	1.86	1.711	1.342	2.351
	Ribeiroia	0	0	High		Ribeiroia	1	Low	1.87	15.076	9.474	35.701
	Ribeiroia	0	0	Low		Ribeiroia	4	High	1.87	1.73	1.355	2.382
	Ribeiroia	0	0	Low		Ribeiroia	1	Low	1.88	15.486	9.713	36.919
	Ribeiroia	0	0	Low		Ribeiroia	4	High	1.88	1.749	1.369	2.413
	Ribeiroia	0.266	0.255	Low		Ribeiroia	1	Low	1.89	15.908	9.959	38.179
	Ribeiroia	0	0	High		Ribeiroia	4	High	1.89	1.769	1.382	2.445
	Ribeiroia	0.715	0	High		Ribeiroia	1	Low	1.9	16.341	10.212	39.483
	Ribeiroia	0	0	High		Ribeiroia	4	High	1.9	1.788	1.395	2.478
	Ribeiroia	0	0	High		Ribeiroia	1	Low	1.91	16.786	10.471	40.832
	Ribeiroia	0	0	Low		Ribeiroia	4	High	1.91	1.808	1.409	2.51
	Ribeiroia	0.999	0.568	High		Ribeiroia	1	Low	1.92	17.243	10.736	42.228
	Ribeiroia	0.813	1.576	High		Ribeiroia	4	High	1.92	1.828	1.423	2.544
	Ribeiroia	0.271	0.669	High		Ribeiroia	1	Low	1.93	17.712	11.009	43.672
	Ribeiroia	0.11	0.41	High		Ribeiroia	4	High	1.93	1.848	1.437	2.577
	Ribeiroia	0.116	0	High		Ribeiroia	1	Low	1.94	18.194	11.288	45.166
	Ribeiroia	0.081	0	High		Ribeiroia	4	High	1.94	1.868	1.451	2.611
	Ribeiroia	0	0	High		Ribeiroia	1	Low	1.95	18.689	11.575	46.713
	Ribeiroia	0.128	0	High		Ribeiroia	4	High	1.95	1.889	1.465	2.646
	Ribeiroia	0	0	High		Ribeiroia	1	Low	1.96	19.198	11.869	48.313
	Ribeiroia	0.023	0	Low		Ribeiroia	4	High	1.96	1.91	1.479	2.681
	Ribeiroia	0.021	0.041	Low		Ribeiroia	1	Low	1.97	19.721	12.171	49.969
	Ribeiroia	1.171	1.448	High		Ribeiroia	4	High	1.97	1.931	1.494	2.717
	Ribeiroia	0.027	0	High		Ribeiroia	1	Low	1.98	20.258	12.48	51.682
	Ribeiroia	0.054	0	Low		Ribeiroia	4	High	1.98	1.952	1.508	2.753
	Ribeiroia	0.939	1.372	High		Ribeiroia	1	Low	1.99	20.809	12.798	53.456
	Ribeiroia	0.474	1.014	Low		Ribeiroia	4	High	1.99	1.974	1.523	2.79
	Ribeiroia	0.915	1.4	Low		Ribeiroia	1	Low	2	21.375	13.123	55.291
	Ribeiroia	0.183	0.592	Low		Ribeiroia	4	High	2	1.995	1.538	2.827
	Ribeiroia	0.592	0.633	High
	Ribeiroia	0.158	0.041	Low
	Ribeiroia	0.028	0.146	Low
	Ribeiroia	0	0	Low
	Ribeiroia	0	0	High
	Ribeiroia	0.506	0	Low
	Ribeiroia	0.438	0.146	High
	Ribeiroia	0.012	0	High
	Ribeiroia	0.059	0	High
	Ribeiroia	0.188	0.222	High
	Ribeiroia	0.183	0.281	High
	Ribeiroia	0	0	High
	Ribeiroia	0.012	0.577	High
	Ribeiroia	0.22	0.079	High
	Ribeiroia	0.235	0.146	High
	Ribeiroia	0.103	1.049	Low
	Ribeiroia	0.151	0.276	Low
	Ribeiroia	0.017	0	High
	Ribeiroia	0.23	0.114	High
	Ribeiroia	0.013	0	High
	Ribeiroia	0.057	0.041	High
	Ribeiroia	0.172	0.114	High
	Ribeiroia	0.03	0	High
	Ribeiroia	0.011	0.046	High
	Ribeiroia	0.008	0.051	Low
	Ribeiroia	0.324	0.592	High
	Ribeiroia	0.28	1.566	High
	Ribeiroia	0.181	0	High
	Ribeiroia	0.434	0.176	High
	Ribeiroia	0.074	0.227	High
	Ribeiroia	0	0	High
	Ribeiroia	0.022	0	High
	Ribeiroia	0.403	0.875	High
	Ribeiroia	0	0	High
	Ribeiroia	0	0	High
	Ribeiroia	0.129	0.114	Low
	Ribeiroia	0.103	0	High
	Ribeiroia	0	0	High
	Ribeiroia	0.144	0	High
	Ribeiroia	0	0	High
	Ribeiroia	0.11	0.114	High
	Ribeiroia	0.638	0.103	High
	Ribeiroia	1.389	1.28	High
	Ribeiroia	0.44	0	High
	Ribeiroia	1.307	0.105	High
	Ribeiroia	0.154	1.186	High
	Ribeiroia	1.287	1.486	High
	Ribeiroia	0.048	0.176	High
	Ribeiroia	1.53	0.067	Low
	Ribeiroia	0.974	0.279	High
	Ribeiroia	1.973	1.745	High
	Ribeiroia	1.183	1.747	High
	Ribeiroia	0.117	0.23	High
	Ribeiroia	0.561	0.973	High
	Ribeiroia	0.845	0.633	High
	Ribeiroia	0.987	0.38	High
	Ribeiroia	0.019	0.204	High
	Ribeiroia	0.554	0.945	High
	Ribeiroia	0.132	0.505	High
	Ribeiroia	1.031	0.477	High
	Ribeiroia	2.031	1.057	High
	Ribeiroia	2.181	1.922	High
	Ribeiroia	0	0	High
	Ribeiroia	0.328	0.708	High
	Ribeiroia	1.25	1.361	High
	Ribeiroia	0.71	1.472	High
	Ribeiroia	0.144	0	High
	Ribeiroia	0.14	0.051	High
	Ribeiroia	0.108	0.737	High
	Ribeiroia	0.452	0.079	High
	Ribeiroia	1.551	1.513	High
	Ribeiroia	0.087	0.119	High
	Ribeiroia	0.246	1.182	High
	Ribeiroia	2.194	1.535	High
	Ribeiroia	0.671	0.146	Low
	Ribeiroia	0.526	0.176	High
	Ribeiroia	0.547	1.439	Low
	Ribeiroia	0.516	1.479	Low
	Ribeiroia	0.243	0.125	High
	Ribeiroia	0.641	0.079	High
	Ribeiroia	0.357	0.623	High
	Ribeiroia	1.402	1.399	Low
	Ribeiroia	0.048	0.415	High
	Ribeiroia	0	0	Low
	Ribeiroia	0	0	High
	Ribeiroia	0.151	0.041	Low
	Ribeiroia	1.656	0	High
	Ribeiroia	0	0	High
	Ribeiroia	0.327	0.544	High
	Ribeiroia	0.064	0.114	High
	Ribeiroia	0.062	0.114	Low
	Ribeiroia	0.017	0.079	High
	Ribeiroia	0.228	0	High
	Ribeiroia	0.068	0.653	Low
	Ribeiroia	0	0	Low
	Ribeiroia	0	0	Low
	Ribeiroia	0.123	0	Low
	Ribeiroia	0	0	Low
	Ribeiroia	0	0	Low
	Ribeiroia	0	0	High
	Ribeiroia	0	0	High
	Ribeiroia	0.57	0	Low
	Ribeiroia	0.109	0.681	High
	Ribeiroia	0.427	0.16	High
	Ribeiroia	0.255	0.125	High
	Ribeiroia	0	0	High
	Ribeiroia	0.665	0	High
	Ribeiroia	0.055	0.286	High
	Ribeiroia	0	0	High
	Ribeiroia	0.013	0.079	High
	Ribeiroia	0.029	0.041	Low
	Ribeiroia	0	0	High
	Ribeiroia	0	0	High
	Ribeiroia	0.494	0.041	Low
	Ribeiroia	0	0	Low
	Ribeiroia	0.22	0.03	High
	Ribeiroia	0.099	0.26	High
	Ribeiroia	0.781	1.405	Low
	Ribeiroia	2.084	1.89	Low
	Ribeiroia	0.893	1.104	Low
	Ribeiroia	0.696	1.856	High
	Ribeiroia	0.55	0.467	High
	Ribeiroia	0.378	1.079	Low
	Ribeiroia	0.391	0.826	Low
	Ribeiroia	0.255	1.064	Low
	Ribeiroia	0.597	0.914	Low
	Ribeiroia	0	0	High
	Ribeiroia	0	0	Low
	Ribeiroia	0	0	Low
	Ribeiroia	0.706	0.875	Low
	Ribeiroia	0.084	0.041	High
	Ribeiroia	0.005	0.176	Low
	Ribeiroia	0.061	0.477	High
	Ribeiroia	0.024	0	Low
	Ribeiroia	0	0	Low
	Ribeiroia	0.083	0.046	High
	Ribeiroia	0.106	0.794	High
	Ribeiroia	0.062	0.813	High
	Ribeiroia	1.01	0.645	High
	Ribeiroia	0.772	1.521	Low
	Ribeiroia	0.568	0	High
	Ribeiroia	0.271	0.114	High
	Ribeiroia	0.683	0.041	High
	Ribeiroia	0.165	0.322	High
	Ribeiroia	0.106	0.591	High
	Ribeiroia	0	0	Low
	Ribeiroia	0	0	Low
	Ribeiroia	0	0	Low
	Ribeiroia	0	0	Low
	Ribeiroia	0	0	Low
	Ribeiroia	0	0	High
	Ribeiroia	0.016	0	High
	Ribeiroia	0.313	0.176	High
	Ribeiroia	0	0	High
	Ribeiroia	0.301	0	High
	Ribeiroia	0.008	0	High
	Ribeiroia	0.039	0	High
	Ribeiroia	0	0	High
	Ribeiroia	0.337	0	High
	Ribeiroia	0.03	0	High
	Ribeiroia	0.068	0.929	High

## Sheet: Figure 3
Figure 3 shows effect sizes and error from models
	MODEL EFFECT SIZES - bars in Figure 3
	Each row provides the effect of richness (with SE) on infection success
	for a given host species exposed to a given parasite species.
	Effect sizes are not provided for Alaria in the two Taricha species (see 'NA')
	because Alaria infections were not observed in these hosts.
	Host	Parasite	Richness Effect	Standard Error
	Anaxyrus boreas	Alaria	-0.41948	0.44409
	Pseudacris regilla	Alaria	-0.37885	0.44056
	Rana catesbeaina	Alaria	-1.83415	0.80081
	Taricha granulosa	Alaria	NA	NA
	Taricha torosa	Alaria	NA	NA
	Anaxyrus boreas	Cephalogonimus	-0.36964	0.29629
	Pseudacris regilla	Cephalogonimus	-0.42161	0.31347
	Rana catesbeaina	Cephalogonimus	-0.64908	0.95171
	Taricha granulosa	Cephalogonimus	-1.29547	0.61758
	Taricha torosa	Cephalogonimus	-0.33797	0.41621
	Anaxyrus boreas	Echinostoma	-0.42023	0.19526
	Pseudacris regilla	Echinostoma	-0.29469	0.21874
	Rana catesbeaina	Echinostoma	0.0969	0.45188
	Taricha granulosa	Echinostoma	-0.34422	0.4873
	Taricha torosa	Echinostoma	0.09556	0.25161
	Anaxyrus boreas	Ribeiroia	-0.67424	0.15664
	Pseudacris regilla	Ribeiroia	-0.65983	0.12754
	Rana catesbeaina	Ribeiroia	-1.04825	0.1745
	Taricha granulosa	Ribeiroia	-0.30521	0.22755
	Taricha torosa	Ribeiroia	-0.51009	0.13584
Note: while the accompanying results (Table S3) did not generally include a 3-way interaction (it was removed if non-significant), the 3-way interaction was used retained here to report the species-specific estimates of richness

## Sheet: Figure 4
Figure 4 overlays model predictions from individual scale models (left) and community scale models (right)
	MODEL PREDICTIONS - curves in Figure 4 for "metacercariae per host"								MODEL PREDICTIONS - curves in Figure 4 for "total metacercaria density"
	Each row provides a predicted value of infection success (with standard errors) for a given parasite								Each row provides a predicted value of infection success (with standard errors) for a given parasite at an observed
	at a given level of host richness. All predictions were conducted at high levels of infection pressure (=2).								(raw) level of community competence (i.e., a prediction was made for each community competence data point
	Infection pressure and infection success predictions are log10(+1)-transformed.								from the analysis, such that the number of predictions for each parasite matches the sample sizes in Table S4 and S5.)
	Predictions were made at richness values between 1 and 4 by 0.1 increments.								The correspponding host richness value from the community from which a community competence value originated is
									also listed - this allows predictions from the community competence model to be mapped to host richness values.
									All predictions were conducted at high levels of infection pressue (=2).
									Infection pressure and infection success predictions are log10(+1)-transformed.
									A host richness value of '4' includes richness >4 (although these instances were rare).
	Parasite	Infection Pressure	Host Richness	Predicted Infection Success	Prediction +SE	Prediction -SE			Parasite	Infection Pressure	Community Competence	Predicted Infection Success	Prediction +SE	Prediction -SE	Host Richness
	Alaria	2	1	1.42639	1.55063	1.30215			Alaria	2	0	0.458088	0.622768	0.293408	2
	Alaria	2	1.1	1.39677	1.51569	1.27784			Alaria	2	0	0.458088	0.622768	0.293408	3
	Alaria	2	1.2	1.36714	1.48082	1.25346			Alaria	2	0	0.458088	0.622768	0.293408	3
	Alaria	2	1.3	1.33751	1.44602	1.22901			Alaria	2	0	0.458088	0.622768	0.293408	3
	Alaria	2	1.4	1.30788	1.4113	1.20447			Alaria	2	0	0.458088	0.622768	0.293408	3
	Alaria	2	1.5	1.27826	1.37668	1.17983			Alaria	2	0	0.458088	0.622768	0.293408	2
	Alaria	2	1.6	1.24863	1.34218	1.15507			Alaria	2	0	0.458088	0.622768	0.293408	2
	Alaria	2	1.7	1.219	1.30782	1.13018			Alaria	2	0	0.458088	0.622768	0.293408	3
	Alaria	2	1.8	1.18937	1.27361	1.10514			Alaria	2	0.0395313	0.498093	0.658428	0.337758	3
	Alaria	2	1.9	1.15975	1.23958	1.07991			Alaria	2	0.1	0.556435	0.710652	0.402218	2
	Alaria	2	2	1.13012	1.20577	1.05446			Alaria	2	0.1	0.556435	0.710652	0.402218	2
	Alaria	2	2.1	1.10049	1.17222	1.02876			Alaria	2	0.1	0.556435	0.710652	0.402218	2
	Alaria	2	2.2	1.07086	1.13896	1.00276			Alaria	2	0.1	0.556435	0.710652	0.402218	2
	Alaria	2	2.3	1.04124	1.10605	0.976418			Alaria	2	0.1	0.556435	0.710652	0.402218	2
	Alaria	2	2.4	1.01161	1.07355	0.949669			Alaria	2	0.1	0.556435	0.710652	0.402218	3
	Alaria	2	2.5	0.98198	1.0415	0.922459			Alaria	2	0.1	0.556435	0.710652	0.402218	2
	Alaria	2	2.6	0.952352	1.00998	0.894728			Alaria	2	0.1	0.556435	0.710652	0.402218	1
	Alaria	2	2.7	0.922725	0.979024	0.866425			Alaria	2	0.166667	0.61715	0.765308	0.468993	3
	Alaria	2	2.8	0.893097	0.948686	0.837509			Alaria	2	0.2	0.646219	0.791598	0.50084	1
	Alaria	2	2.9	0.863469	0.918984	0.807955			Alaria	2	0.2	0.646219	0.791598	0.50084	3
	Alaria	2	3	0.833842	0.889921	0.777762			Alaria	2	0.2	0.646219	0.791598	0.50084	2
	Alaria	2	3.1	0.804214	0.86148	0.746949			Alaria	2	0.2	0.646219	0.791598	0.50084	1
	Alaria	2	3.2	0.774587	0.833621	0.715552			Alaria	2	0.2	0.646219	0.791598	0.50084	3
	Alaria	2	3.3	0.744959	0.806295	0.683623			Alaria	2	0.2	0.646219	0.791598	0.50084	3
	Alaria	2	3.4	0.715331	0.779445	0.651218			Alaria	2	0.2	0.646219	0.791598	0.50084	1
	Alaria	2	3.5	0.685704	0.753011	0.618396			Alaria	2	0.2	0.646219	0.791598	0.50084	3
	Alaria	2	3.6	0.656076	0.726938	0.585215			Alaria	2	0.225234	0.667692	0.811073	0.524311	4
	Alaria	2	3.7	0.626449	0.701173	0.551724			Alaria	2	0.3	0.728812	0.86678	0.590844	3
	Alaria	2	3.8	0.596821	0.675672	0.51797			Alaria	2	0.3	0.728812	0.86678	0.590844	3
	Alaria	2	3.9	0.567193	0.650395	0.483992			Alaria	2	0.3	0.728812	0.86678	0.590844	1
	Alaria	2	4	0.537566	0.625309	0.449823			Alaria	2	0.3	0.728812	0.86678	0.590844	2
	Cephalogonimus	2	1	1.00928	1.08047	0.938099			Alaria	2	0.3	0.728812	0.86678	0.590844	1
	Cephalogonimus	2	1.1	0.985435	1.05355	0.917322			Alaria	2	0.3	0.728812	0.86678	0.590844	3
	Cephalogonimus	2	1.2	0.961587	1.02666	0.896512			Alaria	2	0.3	0.728812	0.86678	0.590844	3
	Cephalogonimus	2	1.3	0.937738	0.999812	0.875664			Alaria	2	0.3	0.728812	0.86678	0.590844	3
	Cephalogonimus	2	1.4	0.913889	0.973006	0.854772			Alaria	2	0.333333	0.754937	0.890723	0.61915	2
	Cephalogonimus	2	1.5	0.890041	0.946252	0.83383			Alaria	2	0.333333	0.754937	0.890723	0.61915	2
	Cephalogonimus	2	1.6	0.866192	0.919557	0.812828			Alaria	2	0.333333	0.754937	0.890723	0.61915	3
	Cephalogonimus	2	1.7	0.842344	0.89293	0.791757			Alaria	2	0.363636	0.778126	0.912047	0.644204	3
	Cephalogonimus	2	1.8	0.818495	0.866385	0.770605			Alaria	2	0.375702	0.787215	0.920425	0.654006	3
	Cephalogonimus	2	1.9	0.794646	0.839936	0.749357			Alaria	2	0.4	0.805281	0.937107	0.673456	3
	Cephalogonimus	2	2	0.770798	0.813599	0.727996			Alaria	2	0.4	0.805281	0.937107	0.673456	3
	Cephalogonimus	2	2.1	0.746949	0.787397	0.706501			Alaria	2	0.4	0.805281	0.937107	0.673456	2
	Cephalogonimus	2	2.2	0.7231	0.761353	0.684848			Alaria	2	0.4	0.805281	0.937107	0.673456	3
	Cephalogonimus	2	2.3	0.699252	0.735496	0.663007			Alaria	2	0.4	0.805281	0.937107	0.673456	1
	Cephalogonimus	2	2.4	0.675403	0.70986	0.640946			Alaria	2	0.4	0.805281	0.937107	0.673456	2
	Cephalogonimus	2	2.5	0.651555	0.684481	0.618628			Alaria	2	0.454545	0.844721	0.973683	0.715758	2
	Cephalogonimus	2	2.6	0.627706	0.659394	0.596018			Alaria	2	0.5	0.876473	1.00329	0.749653	2
	Cephalogonimus	2	2.7	0.603857	0.634636	0.573078			Alaria	2	0.5	0.876473	1.00329	0.749653	2
	Cephalogonimus	2	2.8	0.580009	0.610237	0.54978			Alaria	2	0.5	0.876473	1.00329	0.749653	3
	Cephalogonimus	2	2.9	0.55616	0.586216	0.526104			Alaria	2	0.538462	0.902597	1.02777	0.777425	3
	Cephalogonimus	2	3	0.532311	0.56258	0.502043			Alaria	2	0.583333	0.932263	1.0557	0.80883	2
	Cephalogonimus	2	3.1	0.508463	0.53932	0.477606			Alaria	2	0.592969	0.938523	1.06161	0.815439	2
	Cephalogonimus	2	3.2	0.484614	0.516416	0.452812			Alaria	2	0.6	0.943068	1.0659	0.820232	2
	Cephalogonimus	2	3.3	0.460765	0.493837	0.427694			Alaria	2	0.6	0.943068	1.0659	0.820232	3
	Cephalogonimus	2	3.4	0.436917	0.471548	0.402286			Alaria	2	0.6	0.943068	1.0659	0.820232	3
	Cephalogonimus	2	3.5	0.413068	0.449511	0.376625			Alaria	2	0.6	0.943068	1.0659	0.820232	2
	Cephalogonimus	2	3.6	0.38922	0.427691	0.350748			Alaria	2	0.6	0.943068	1.0659	0.820232	3
	Cephalogonimus	2	3.7	0.365371	0.406055	0.324687			Alaria	2	0.627065	0.960376	1.0823	0.838457	4
	Cephalogonimus	2	3.8	0.341522	0.384576	0.298469			Alaria	2	0.636364	0.966257	1.08788	0.844637	2
	Cephalogonimus	2	3.9	0.317674	0.363227	0.27212			Alaria	2	0.666667	0.98519	1.10589	0.864495	1
	Cephalogonimus	2	4	0.293825	0.34199	0.24566			Alaria	2	0.692308	1.00094	1.12092	0.880969	3
	Echinostoma	2	1	1.27028	1.44248	1.09808			Alaria	2	0.7	1.00562	1.12539	0.885855	1
	Echinostoma	2	1.1	1.25854	1.42356	1.09352			Alaria	2	0.769231	1.04681	1.16495	0.928678	3
	Echinostoma	2	1.2	1.2468	1.40473	1.08887			Alaria	2	0.785714	1.05638	1.17418	0.938581	3
	Echinostoma	2	1.3	1.23507	1.386	1.08413			Alaria	2	0.8	1.0646	1.18213	0.947077	1
	Echinostoma	2	1.4	1.22333	1.36738	1.07929			Alaria	2	0.8	1.0646	1.18213	0.947077	2
	Echinostoma	2	1.5	1.21159	1.34888	1.07431			Alaria	2	0.8	1.0646	1.18213	0.947077	2
	Echinostoma	2	1.6	1.19986	1.33052	1.06919			Alaria	2	0.8	1.0646	1.18213	0.947077	2
	Echinostoma	2	1.7	1.18812	1.31234	1.0639			Alaria	2	0.8	1.0646	1.18213	0.947077	1
	Echinostoma	2	1.8	1.17638	1.29435	1.05842			Alaria	2	0.8	1.0646	1.18213	0.947077	3
	Echinostoma	2	1.9	1.16465	1.27659	1.05271			Alaria	2	0.8	1.0646	1.18213	0.947077	2
	Echinostoma	2	2	1.15291	1.2591	1.04672			Alaria	2	0.9	1.12039	1.23641	1.00438	2
	Echinostoma	2	2.1	1.14118	1.24192	1.04043			Alaria	2	0.901098	1.12099	1.237	1.00498	2
	Echinostoma	2	2.2	1.12944	1.22511	1.03376			Alaria	2	0.909091	1.12532	1.24123	1.0094	3
	Echinostoma	2	2.3	1.1177	1.20873	1.02667			Alaria	2	1	1.17332	1.28848	1.05816	2
	Echinostoma	2	2.4	1.10597	1.19285	1.01908			Alaria	2	1	1.17332	1.28848	1.05816	2
	Echinostoma	2	2.5	1.09423	1.17754	1.01091			Alaria	2	1.08132	1.21445	1.32933	1.09956	4
	Echinostoma	2	2.6	1.08249	1.16289	1.0021			Alaria	2	1.08333	1.21544	1.33033	1.10056	3
	Echinostoma	2	2.7	1.07076	1.14895	0.992564			Alaria	2	1.1	1.22367	1.33854	1.10879	3
	Echinostoma	2	2.8	1.05902	1.13579	0.982245			Alaria	2	1.1	1.22367	1.33854	1.10879	3
	Echinostoma	2	2.9	1.04728	1.12347	0.971098			Alaria	2	1.1	1.22367	1.33854	1.10879	2
	Echinostoma	2	3	1.03555	1.11199	0.959104			Alaria	2	1.1	1.22367	1.33854	1.10879	3
	Echinostoma	2	3.1	1.02381	1.10135	0.946272			Alaria	2	1.11372	1.23038	1.34526	1.11551	4
	Echinostoma	2	3.2	1.01207	1.09151	0.932636			Alaria	2	1.15385	1.24979	1.36472	1.13486	3
	Echinostoma	2	3.3	1.00034	1.08242	0.918252			Alaria	2	1.18182	1.26311	1.37812	1.1481	3
	Echinostoma	2	3.4	0.9886	1.07401	0.903189			Alaria	2	1.19821	1.27083	1.3859	1.15575	3
	Echinostoma	2	3.5	0.976864	1.0662	0.887524			Alaria	2	1.2	1.27167	1.38675	1.15659	4
	Echinostoma	2	3.6	0.965127	1.05892	0.871332			Alaria	2	1.2	1.27167	1.38675	1.15659	1
	Echinostoma	2	3.7	0.953391	1.0521	0.854684			Alaria	2	1.2	1.27167	1.38675	1.15659	1
	Echinostoma	2	3.8	0.941654	1.04566	0.837645			Alaria	2	1.2	1.27167	1.38675	1.15659	2
	Echinostoma	2	3.9	0.929918	1.03956	0.820272			Alaria	2	1.20646	1.27469	1.38981	1.15958	3
	Echinostoma	2	4	0.918181	1.03375	0.802613			Alaria	2	1.27225	1.30501	1.42052	1.18951	4
	Ribeiroia	2	1	2.04341	2.23334	1.85348			Alaria	2	1.2919	1.3139	1.42955	1.19824	4
	Ribeiroia	2	1.1	2.01801	2.20071	1.8353			Alaria	2	1.3	1.31754	1.43326	1.20181	2
	Ribeiroia	2	1.2	1.9926	2.16814	1.81707			Alaria	2	1.4	1.36145	1.47818	1.24472	3
	Ribeiroia	2	1.3	1.9672	2.13562	1.79878			Alaria	2	1.4	1.36145	1.47818	1.24472	2
	Ribeiroia	2	1.4	1.9418	2.10318	1.78041			Alaria	2	1.4757	1.3935	1.5112	1.27579	2
	Ribeiroia	2	1.5	1.91639	2.07082	1.76197			Alaria	2	1.5	1.40358	1.52163	1.28552	3
	Ribeiroia	2	1.6	1.89099	2.03854	1.74344			Alaria	2	1.6	1.44405	1.56369	1.32441	2
	Ribeiroia	2	1.7	1.86559	2.00638	1.7248			Alaria	2	1.6	1.44405	1.56369	1.32441	1
	Ribeiroia	2	1.8	1.84018	1.97433	1.70604			Alaria	2	1.6	1.44405	1.56369	1.32441	2
	Ribeiroia	2	1.9	1.81478	1.94242	1.68714			Alaria	2	1.6	1.44405	1.56369	1.32441	3
	Ribeiroia	2	2	1.78937	1.91067	1.66808			Alaria	2	1.6	1.44405	1.56369	1.32441	2
	Ribeiroia	2	2.1	1.76397	1.87911	1.64883			Alaria	2	1.63425	1.45755	1.57779	1.33732	2
	Ribeiroia	2	2.2	1.73857	1.84778	1.62936			Alaria	2	1.68925	1.47887	1.60012	1.35763	3
	Ribeiroia	2	2.3	1.71316	1.8167	1.60963			Alaria	2	1.7	1.48299	1.60444	1.36154	3
	Ribeiroia	2	2.4	1.68776	1.78592	1.5896			Alaria	2	1.83333	1.53273	1.65686	1.40859	3
	Ribeiroia	2	2.5	1.66236	1.75549	1.56922			Alaria	2	1.88534	1.55149	1.67675	1.42624	4
	Ribeiroia	2	2.6	1.63695	1.72549	1.54842			Alaria	2	1.9	1.55672	1.68231	1.43114	3
	Ribeiroia	2	2.7	1.61155	1.69596	1.52713			Alaria	2	1.9	1.55672	1.68231	1.43114	1
	Ribeiroia	2	2.8	1.58615	1.667	1.50529			Alaria	2	2	1.59171	1.71955	1.46386	3
	Ribeiroia	2	2.9	1.56074	1.63866	1.48282			Alaria	2	2	1.59171	1.71955	1.46386	2
	Ribeiroia	2	3	1.53534	1.61104	1.45964			Alaria	2	2	1.59171	1.71955	1.46386	3
	Ribeiroia	2	3.1	1.50993	1.58419	1.43568			Alaria	2	2	1.59171	1.71955	1.46386	3
	Ribeiroia	2	3.2	1.48453	1.55815	1.41091			Alaria	2	2.06138	1.6126	1.74189	1.48332	4
	Ribeiroia	2	3.3	1.45913	1.53295	1.3853			Alaria	2	2.1	1.62554	1.75575	1.49533	4
	Ribeiroia	2	3.4	1.43372	1.50858	1.35887			Alaria	2	2.1	1.62554	1.75575	1.49533	1
	Ribeiroia	2	3.5	1.40832	1.48501	1.33163			Alaria	2	2.2	1.6583	1.79096	1.52565	1
	Ribeiroia	2	3.6	1.38292	1.46218	1.30365			Alaria	2	2.4	1.72086	1.85857	1.58315	2
	Ribeiroia	2	3.7	1.35751	1.44002	1.275			Alaria	2	2.5	1.75077	1.89107	1.61047	1
	Ribeiroia	2	3.8	1.33211	1.41846	1.24575			Alaria	2	2.5	1.75077	1.89107	1.61047	1
	Ribeiroia	2	3.9	1.3067	1.39742	1.21599			Alaria	2	2.69768	1.80746	1.95293	1.66199	2
	Ribeiroia	2	4	1.2813	1.37683	1.18577			Alaria	2	2.8	1.83563	1.98379	1.68746	2
									Alaria	2	2.91667	1.86683	2.01807	1.71559	3
									Alaria	2	3	1.88856	2.04199	1.73512	2
									Alaria	2	3	1.88856	2.04199	1.73512	3
									Alaria	2	3.1	1.91403	2.07009	1.75798	1
									Alaria	2	3.3	1.96318	2.12444	1.80192	1
									Alaria	2	3.4	1.9869	2.15074	1.82307	1
									Alaria	2	3.46154	2.00123	2.16665	1.83582	3
									Alaria	2	3.48076	2.00567	2.17157	1.83977	3
									Alaria	2	3.73785	2.06324	2.23563	1.89085	4
									Alaria	2	3.75	2.06588	2.23858	1.89319	2
									Alaria	2	4.2	2.15928	2.34293	1.97563	1
									Alaria	2	4.3	2.17893	2.36495	1.99292	2
									Alaria	2	4.5	2.21716	2.40783	2.02648	2
									Alaria	2	4.5	2.21716	2.40783	2.02648	3
									Alaria	2	4.50281	2.21768	2.40842	2.02695	2
									Alaria	2	4.50891	2.21883	2.4097	2.02795	2
									Alaria	2	4.54611	2.22577	2.4175	2.03404	3
									Alaria	2	4.6	2.23575	2.42871	2.04279	3
									Alaria	2	4.8	2.27196	2.46941	2.0745	2
									Alaria	2	4.91508	2.29223	2.49223	2.09224	3
									Alaria	2	5.5	2.38953	2.60194	2.17713	2
									Alaria	2	5.57851	2.40192	2.61593	2.18792	3
									Alaria	2	5.6	2.40529	2.61973	2.19084	2
									Alaria	2	5.6	2.40529	2.61973	2.19084	2
									Alaria	2	5.7	2.4208	2.63726	2.20435	3
									Alaria	2	6.2	2.49507	2.72128	2.26886	2
									Alaria	2	6.6	2.55086	2.78449	2.31723	2
									Alaria	2	6.83333	2.58206	2.81988	2.34425	2
									Alaria	2	6.83785	2.58266	2.82056	2.34476	3
									Alaria	2	7.16667	2.62507	2.86869	2.38145	3
									Alaria	2	7.2	2.62927	2.87346	2.38508	1
									Alaria	2	7.375	2.65106	2.89821	2.40391	2
									Alaria	2	7.41557	2.65605	2.90387	2.40822	3
									Alaria	2	8.08413	2.73493	2.99355	2.4763	2
									Alaria	2	8.2	2.748	3.00843	2.48758	2
									Alaria	2	8.3498	2.76467	3.0274	2.50195	4
									Alaria	2	8.4	2.7702	3.03368	2.50671	2
									Alaria	2	8.5	2.78112	3.04611	2.51612	2
									Alaria	2	8.7	2.80261	3.07059	2.53464	1
									Alaria	2	9.5	2.88439	3.16376	2.60501	2
									Alaria	2	10.0909	2.94088	3.22819	2.65357	2
									Alaria	2	10.1963	2.95064	3.23933	2.66196	3
									Alaria	2	10.6364	2.99042	3.28472	2.69612	3
									Alaria	2	14	3.25243	3.58415	2.92071	2
									Alaria	2	14.5	3.28626	3.62286	2.94966	1
									Alaria	2	14.7072	3.29996	3.63855	2.96138	3
									Alaria	2	15.8	3.36937	3.718	3.02074	2
									Alaria	2	20.1	3.60452	3.98744	3.22161	1
									Alaria	2	23.1	3.7417	4.14476	3.33864	2
									Alaria	2	29.6841	3.99093	4.43082	3.55104	3
									Alaria	2	30.561	4.02	4.46421	3.5758	3
									Cephalogonimus	2	0	-0.0445098	0.100176	-0.189196	2
									Cephalogonimus	2	0	-0.0445098	0.100176	-0.189196	3
									Cephalogonimus	2	0	-0.0445098	0.100176	-0.189196	3
									Cephalogonimus	2	0	-0.0445098	0.100176	-0.189196	3
									Cephalogonimus	2	0	-0.0445098	0.100176	-0.189196	2
									Cephalogonimus	2	0	-0.0445098	0.100176	-0.189196	2
									Cephalogonimus	2	0	-0.0445098	0.100176	-0.189196	3
									Cephalogonimus	2	0	-0.0445098	0.100176	-0.189196	3
									Cephalogonimus	2	0	-0.0445098	0.100176	-0.189196	2
									Cephalogonimus	2	0	-0.0445098	0.100176	-0.189196	3
									Cephalogonimus	2	0	-0.0445098	0.100176	-0.189196	3
									Cephalogonimus	2	0	-0.0445098	0.100176	-0.189196	2
									Cephalogonimus	2	0	-0.0445098	0.100176	-0.189196	2
									Cephalogonimus	2	0	-0.0445098	0.100176	-0.189196	3
									Cephalogonimus	2	0	-0.0445098	0.100176	-0.189196	2
									Cephalogonimus	2	0.0622399	0.0422891	0.181655	-0.0970767	2
									Cephalogonimus	2	0.0684638	0.0506876	0.189545	-0.0881701	3
									Cephalogonimus	2	0.0684638	0.0506876	0.189545	-0.0881701	2
									Cephalogonimus	2	0.0684638	0.0506876	0.189545	-0.0881701	1
									Cephalogonimus	2	0.0684638	0.0506876	0.189545	-0.0881701	2
									Cephalogonimus	2	0.0684638	0.0506876	0.189545	-0.0881701	2
									Cephalogonimus	2	0.0684638	0.0506876	0.189545	-0.0881701	2
									Cephalogonimus	2	0.0684638	0.0506876	0.189545	-0.0881701	2
									Cephalogonimus	2	0.0684638	0.0506876	0.189545	-0.0881701	1
									Cephalogonimus	2	0.0684638	0.0506876	0.189545	-0.0881701	3
									Cephalogonimus	2	0.0684638	0.0506876	0.189545	-0.0881701	1
									Cephalogonimus	2	0.0684638	0.0506876	0.189545	-0.0881701	2
									Cephalogonimus	2	0.0912851	0.0810689	0.218099	-0.055961	3
									Cephalogonimus	2	0.1	0.0925034	0.22885	-0.0438428	2
									Cephalogonimus	2	0.114106	0.110821	0.246077	-0.0244348	3
									Cephalogonimus	2	0.136928	0.139971	0.273505	0.00643603	1
									Cephalogonimus	2	0.136928	0.139971	0.273505	0.00643603	3
									Cephalogonimus	2	0.136928	0.139971	0.273505	0.00643603	1
									Cephalogonimus	2	0.136928	0.139971	0.273505	0.00643603	2
									Cephalogonimus	2	0.136928	0.139971	0.273505	0.00643603	1
									Cephalogonimus	2	0.136928	0.139971	0.273505	0.00643603	3
									Cephalogonimus	2	0.136928	0.139971	0.273505	0.00643603	3
									Cephalogonimus	2	0.136928	0.139971	0.273505	0.00643603	3
									Cephalogonimus	2	0.17116	0.182615	0.313661	0.0515692	3
									Cephalogonimus	2	0.187077	0.202022	0.331948	0.0720962	3
									Cephalogonimus	2	0.203594	0.221886	0.350674	0.0930986	4
									Cephalogonimus	2	0.205392	0.224031	0.352696	0.0953659	3
									Cephalogonimus	2	0.205392	0.224031	0.352696	0.0953659	3
									Cephalogonimus	2	0.205392	0.224031	0.352696	0.0953659	3
									Cephalogonimus	2	0.205392	0.224031	0.352696	0.0953659	1
									Cephalogonimus	2	0.205392	0.224031	0.352696	0.0953659	2
									Cephalogonimus	2	0.205392	0.224031	0.352696	0.0953659	3
									Cephalogonimus	2	0.205392	0.224031	0.352696	0.0953659	3
									Cephalogonimus	2	0.205392	0.224031	0.352696	0.0953659	3
									Cephalogonimus	2	0.205392	0.224031	0.352696	0.0953659	1
									Cephalogonimus	2	0.205392	0.224031	0.352696	0.0953659	3
									Cephalogonimus	2	0.205392	0.224031	0.352696	0.0953659	3
									Cephalogonimus	2	0.228213	0.250993	0.378129	0.123858	2
									Cephalogonimus	2	0.228213	0.250993	0.378129	0.123858	3
									Cephalogonimus	2	0.228213	0.250993	0.378129	0.123858	2
									Cephalogonimus	2	0.228213	0.250993	0.378129	0.123858	2
									Cephalogonimus	2	0.228213	0.250993	0.378129	0.123858	3
									Cephalogonimus	2	0.248959	0.275073	0.400856	0.14929	3
									Cephalogonimus	2	0.273855	0.303447	0.427653	0.17924	3
									Cephalogonimus	2	0.273855	0.303447	0.427653	0.17924	2
									Cephalogonimus	2	0.273855	0.303447	0.427653	0.17924	1
									Cephalogonimus	2	0.273855	0.303447	0.427653	0.17924	2
									Cephalogonimus	2	0.273855	0.303447	0.427653	0.17924	3
									Cephalogonimus	2	0.273855	0.303447	0.427653	0.17924	3
									Cephalogonimus	2	0.311199	0.344983	0.466919	0.223048	2
									Cephalogonimus	2	0.342319	0.378704	0.498827	0.25858	3
									Cephalogonimus	2	0.342319	0.378704	0.498827	0.25858	3
									Cephalogonimus	2	0.342319	0.378704	0.498827	0.25858	3
									Cephalogonimus	2	0.342319	0.378704	0.498827	0.25858	2
									Cephalogonimus	2	0.342319	0.378704	0.498827	0.25858	2
									Cephalogonimus	2	0.368651	0.406631	0.525277	0.287985	3
									Cephalogonimus	2	0.399372	0.438542	0.555526	0.321557	2
									Cephalogonimus	2	0.405392	0.444712	0.561379	0.328045	3
									Cephalogonimus	2	0.410783	0.450216	0.5666	0.333832	2
									Cephalogonimus	2	0.410783	0.450216	0.5666	0.333832	2
									Cephalogonimus	2	0.410783	0.450216	0.5666	0.333832	3
									Cephalogonimus	2	0.410783	0.450216	0.5666	0.333832	2
									Cephalogonimus	2	0.410783	0.450216	0.5666	0.333832	3
									Cephalogonimus	2	0.410783	0.450216	0.5666	0.333832	3
									Cephalogonimus	2	0.435679	0.475363	0.590468	0.360258	2
									Cephalogonimus	2	0.436928	0.476613	0.591655	0.361571	3
									Cephalogonimus	2	0.456426	0.495988	0.610058	0.381918	1
									Cephalogonimus	2	0.47398	0.513212	0.626427	0.399996	3
									Cephalogonimus	2	0.479247	0.518339	0.631302	0.405376	1
									Cephalogonimus	2	0.479247	0.518339	0.631302	0.405376	2
									Cephalogonimus	2	0.526645	0.563678	0.674447	0.45291	3
									Cephalogonimus	2	0.53793	0.574266	0.684532	0.464	3
									Cephalogonimus	2	0.547711	0.583379	0.693216	0.473543	1
									Cephalogonimus	2	0.547711	0.583379	0.693216	0.473543	4
									Cephalogonimus	2	0.547711	0.583379	0.693216	0.473543	1
									Cephalogonimus	2	0.547711	0.583379	0.693216	0.473543	2
									Cephalogonimus	2	0.547711	0.583379	0.693216	0.473543	3
									Cephalogonimus	2	0.547711	0.583379	0.693216	0.473543	2
									Cephalogonimus	2	0.547711	0.583379	0.693216	0.473543	2
									Cephalogonimus	2	0.547711	0.583379	0.693216	0.473543	3
									Cephalogonimus	2	0.547711	0.583379	0.693216	0.473543	2
									Cephalogonimus	2	0.547711	0.583379	0.693216	0.473543	2
									Cephalogonimus	2	0.616175	0.645604	0.752588	0.538619	2
									Cephalogonimus	2	0.622399	0.651129	0.757868	0.544391	3
									Cephalogonimus	2	0.684638	0.705246	0.809636	0.600857	2
									Cephalogonimus	2	0.684638	0.705246	0.809636	0.600857	2
									Cephalogonimus	2	0.741692	0.753125	0.855536	0.650714	3
									Cephalogonimus	2	0.753102	0.762512	0.864547	0.660478	2
									Cephalogonimus	2	0.753102	0.762512	0.864547	0.660478	3
									Cephalogonimus	2	0.753102	0.762512	0.864547	0.660478	3
									Cephalogonimus	2	0.753102	0.762512	0.864547	0.660478	3
									Cephalogonimus	2	0.753102	0.762512	0.864547	0.660478	2
									Cephalogonimus	2	0.789967	0.792429	0.89329	0.691567	3
									Cephalogonimus	2	0.805392	0.804763	0.905152	0.704374	2
									Cephalogonimus	2	0.809118	0.807727	0.908004	0.70745	3
									Cephalogonimus	2	0.821566	0.817585	0.91749	0.717679	1
									Cephalogonimus	2	0.821566	0.817585	0.91749	0.717679	1
									Cephalogonimus	2	0.821566	0.817585	0.91749	0.717679	2
									Cephalogonimus	2	0.821566	0.817585	0.91749	0.717679	4
									Cephalogonimus	2	0.821566	0.817585	0.91749	0.717679	1
									Cephalogonimus	2	0.825275	0.820508	0.920305	0.720712	3
									Cephalogonimus	2	0.871358	0.856352	0.954844	0.75786	3
									Cephalogonimus	2	0.882078	0.864564	0.962765	0.766362	3
									Cephalogonimus	2	0.89003	0.870625	0.968614	0.772635	2
									Cephalogonimus	2	0.905392	0.882261	0.979849	0.784674	3
									Cephalogonimus	2	0.918894	0.892412	0.989654	0.79517	2
									Cephalogonimus	2	0.933875	0.903592	1.00046	0.806724	4
									Cephalogonimus	2	0.94364	0.910832	1.00746	0.814203	4
									Cephalogonimus	2	0.958494	0.921777	1.01805	0.825504	3
									Cephalogonimus	2	0.958494	0.921777	1.01805	0.825504	1
									Cephalogonimus	2	0.958494	0.921777	1.01805	0.825504	2
									Cephalogonimus	2	0.958494	0.921777	1.01805	0.825504	3
									Cephalogonimus	2	1.00414	0.954895	1.05013	0.85966	2
									Cephalogonimus	2	1.02696	0.971172	1.06592	0.876426	3
									Cephalogonimus	2	1.02696	0.971172	1.06592	0.876426	3
									Cephalogonimus	2	1.02696	0.971172	1.06592	0.876426	3
									Cephalogonimus	2	1.09542	1.01893	1.11232	0.925529	2
									Cephalogonimus	2	1.09542	1.01893	1.11232	0.925529	1
									Cephalogonimus	2	1.09542	1.01893	1.11232	0.925529	2
									Cephalogonimus	2	1.09542	1.01893	1.11232	0.925529	3
									Cephalogonimus	2	1.09542	1.01893	1.11232	0.925529	2
									Cephalogonimus	2	1.09542	1.01893	1.11232	0.925529	2
									Cephalogonimus	2	1.15849	1.06156	1.15386	0.969256	2
									Cephalogonimus	2	1.16389	1.06514	1.15736	0.972929	3
									Cephalogonimus	2	1.16389	1.06514	1.15736	0.972929	3
									Cephalogonimus	2	1.23009	1.10847	1.19969	1.01725	3
									Cephalogonimus	2	1.25517	1.12454	1.21543	1.03366	3
									Cephalogonimus	2	1.30081	1.15335	1.24366	1.06303	1
									Cephalogonimus	2	1.30081	1.15335	1.24366	1.06303	3
									Cephalogonimus	2	1.31222	1.16046	1.25064	1.07028	4
									Cephalogonimus	2	1.36928	1.1955	1.28508	1.10592	3
									Cephalogonimus	2	1.36928	1.1955	1.28508	1.10592	2
									Cephalogonimus	2	1.36928	1.1955	1.28508	1.10592	2
									Cephalogonimus	2	1.36928	1.1955	1.28508	1.10592	3
									Cephalogonimus	2	1.36928	1.1955	1.28508	1.10592	1
									Cephalogonimus	2	1.36928	1.1955	1.28508	1.10592	3
									Cephalogonimus	2	1.43774	1.23645	1.32543	1.14748	4
									Cephalogonimus	2	1.43774	1.23645	1.32543	1.14748	2
									Cephalogonimus	2	1.43774	1.23645	1.32543	1.14748	1
									Cephalogonimus	2	1.47925	1.26072	1.34939	1.17205	3
									Cephalogonimus	2	1.5062	1.27627	1.36476	1.18777	1
									Cephalogonimus	2	1.52696	1.28812	1.37649	1.19975	3
									Cephalogonimus	2	1.53747	1.29409	1.3824	1.20578	4
									Cephalogonimus	2	1.57467	1.31501	1.40314	1.22688	3
									Cephalogonimus	2	1.64313	1.35274	1.44061	1.26487	2
									Cephalogonimus	2	1.65271	1.35794	1.44578	1.2701	3
									Cephalogonimus	2	1.65454	1.35893	1.44677	1.2711	2
									Cephalogonimus	2	1.7116	1.3895	1.47721	1.30179	1
									Cephalogonimus	2	1.7116	1.3895	1.47721	1.30179	1
									Cephalogonimus	2	1.72821	1.39828	1.48597	1.3106	2
									Cephalogonimus	2	1.78006	1.42535	1.51299	1.3377	2
									Cephalogonimus	2	1.89847	1.48531	1.57305	1.39757	4
									Cephalogonimus	2	1.91699	1.49446	1.58224	1.40669	2
									Cephalogonimus	2	1.92944	1.50058	1.58839	1.41278	2
									Cephalogonimus	2	1.99686	1.5333	1.62129	1.4453	3
									Cephalogonimus	2	2.05337	1.56015	1.64836	1.47195	4
									Cephalogonimus	2	2.05392	1.56041	1.64861	1.4722	2
									Cephalogonimus	2	2.05392	1.56041	1.64861	1.4722	3
									Cephalogonimus	2	2.07386	1.56976	1.65805	1.48147	4
									Cephalogonimus	2	2.12238	1.59228	1.6808	1.50376	1
									Cephalogonimus	2	2.25136	1.65047	1.73973	1.5612	3
									Cephalogonimus	2	2.25931	1.65398	1.7433	1.56466	1
									Cephalogonimus	2	2.32777	1.68386	1.77366	1.59406	3
									Cephalogonimus	2	2.32777	1.68386	1.77366	1.59406	1
									Cephalogonimus	2	2.3699	1.70195	1.79206	1.61183	3
									Cephalogonimus	2	2.56739	1.78382	1.87563	1.69201	2
									Cephalogonimus	2	2.6	1.7969	1.88901	1.70478	3
									Cephalogonimus	2	2.63316	1.81008	1.90252	1.71764	4
									Cephalogonimus	2	2.63316	1.81008	1.90252	1.71764	4
									Cephalogonimus	2	2.66093	1.82103	1.91374	1.72831	4
									Cephalogonimus	2	2.73855	1.85119	1.94469	1.75768	1
									Cephalogonimus	2	2.73855	1.85119	1.94469	1.75768	2
									Cephalogonimus	2	2.80616	1.87695	1.97118	1.78273	2
									Cephalogonimus	2	2.80702	1.87727	1.97151	1.78304	2
									Cephalogonimus	2	2.80702	1.87727	1.97151	1.78304	2
									Cephalogonimus	2	2.87548	1.9029	1.99788	1.80791	1
									Cephalogonimus	2	2.87548	1.9029	1.99788	1.80791	1
									Cephalogonimus	2	2.94395	1.92807	2.02383	1.83231	2
									Cephalogonimus	2	3.07204	1.97402	2.07127	1.87677	2
									Cephalogonimus	2	3.08087	1.97713	2.07449	1.87977	3
									Cephalogonimus	2	3.14934	2.00105	2.09924	1.90287	3
									Cephalogonimus	2	3.14934	2.00105	2.09924	1.90287	3
									Cephalogonimus	2	3.2178	2.02458	2.1236	1.92555	1
									Cephalogonimus	2	3.28626	2.04772	2.1476	1.94785	2
									Cephalogonimus	2	3.42319	2.09293	2.19454	1.99132	2
									Cephalogonimus	2	3.62858	2.15818	2.26246	2.0539	2
									Cephalogonimus	2	3.67548	2.17267	2.27756	2.06778	2
									Cephalogonimus	2	3.76551	2.20009	2.30617	2.09401	2
									Cephalogonimus	2	3.83398	2.22059	2.32759	2.1136	2
									Cephalogonimus	2	3.83398	2.22059	2.32759	2.1136	2
									Cephalogonimus	2	3.90244	2.24081	2.34871	2.13291	3
									Cephalogonimus	2	3.99542	2.26782	2.37696	2.15868	2
									Cephalogonimus	2	4.05086	2.28369	2.39357	2.17381	3
									Cephalogonimus	2	4.24476	2.33784	2.45032	2.22536	2
									Cephalogonimus	2	4.45015	2.39306	2.50829	2.27784	2
									Cephalogonimus	2	4.45015	2.39306	2.50829	2.27784	2
									Cephalogonimus	2	4.51861	2.41101	2.52715	2.29487	2
									Cephalogonimus	2	4.56012	2.42178	2.53847	2.30509	3
									Cephalogonimus	2	4.65554	2.44624	2.5642	2.32829	2
									Cephalogonimus	2	4.67836	2.45203	2.57029	2.33377	2
									Cephalogonimus	2	4.75554	2.47144	2.59072	2.35216	3
									Cephalogonimus	2	4.90658	2.50868	2.62994	2.38741	3
									Cephalogonimus	2	4.9294	2.51422	2.63578	2.39266	1
									Cephalogonimus	2	5.02696	2.53768	2.66052	2.41484	3
									Cephalogonimus	2	5.04519	2.54202	2.6651	2.41895	3
									Cephalogonimus	2	5.04921	2.54298	2.6661	2.41985	2
									Cephalogonimus	2	5.53398	2.6538	2.78313	2.52446	3
									Cephalogonimus	2	5.61404	2.6713	2.80165	2.54096	2
									Cephalogonimus	2	5.75096	2.70076	2.83281	2.56871	2
									Cephalogonimus	2	5.78327	2.70762	2.84007	2.57517	4
									Cephalogonimus	2	5.81943	2.71527	2.84816	2.58237	2
									Cephalogonimus	2	5.88789	2.72963	2.86337	2.59588	2
									Cephalogonimus	2	5.95635	2.74384	2.87842	2.60926	2
									Cephalogonimus	2	5.95635	2.74384	2.87842	2.60926	1
									Cephalogonimus	2	6.50407	2.85279	2.99393	2.71166	3
									Cephalogonimus	2	6.50407	2.85279	2.99393	2.71166	2
									Cephalogonimus	2	6.90862	2.92828	3.07407	2.78249	2
									Cephalogonimus	2	7.28206	2.99461	3.14455	2.84466	3
									Cephalogonimus	2	7.46093	3.02532	3.17722	2.87343	2
									Cephalogonimus	2	7.6062	3.04979	3.20325	2.89634	2
									Cephalogonimus	2	7.9875	3.11211	3.26958	2.95465	3
									Cephalogonimus	2	8.21732	3.14841	3.30824	2.98859	3
									Cephalogonimus	2	8.48952	3.19025	3.35281	3.02769	3
									Cephalogonimus	2	8.92216	3.25434	3.42113	3.08755	4
									Cephalogonimus	2	9.58494	3.34729	3.52028	3.1743	2
									Cephalogonimus	2	9.92726	3.39305	3.56912	3.21698	1
									Cephalogonimus	2	10.7024	3.49157	3.67435	3.3088	3
									Cephalogonimus	2	10.8173	3.50561	3.68935	3.32188	2
									Cephalogonimus	2	13.7612	3.82538	4.03135	3.61941	1
									Cephalogonimus	2	14.1817	3.86576	4.07458	3.65694	4
									Cephalogonimus	2	15.8151	4.01266	4.23193	3.7934	2
									Cephalogonimus	2	16.7601	4.09126	4.31615	3.86637	3
									Cephalogonimus	2	17.8962	4.1804	4.4117	3.9491	4
									Cephalogonimus	2	22.2491	4.47841	4.73135	4.22547	3
									Cephalogonimus	2	35.3323	5.12019	5.42054	4.81984	3
									Echinostoma	2	0	1.18081	1.35305	1.00856	3
									Echinostoma	2	0	1.18081	1.35305	1.00856	2
									Echinostoma	2	0	1.18081	1.35305	1.00856	3
									Echinostoma	2	0	1.18081	1.35305	1.00856	3
									Echinostoma	2	0	1.18081	1.35305	1.00856	2
									Echinostoma	2	0	1.18081	1.35305	1.00856	2
									Echinostoma	2	0	1.18081	1.35305	1.00856	2
									Echinostoma	2	0	1.18081	1.35305	1.00856	3
									Echinostoma	2	0	1.18081	1.35305	1.00856	3
									Echinostoma	2	0	1.18081	1.35305	1.00856	3
									Echinostoma	2	0	1.18081	1.35305	1.00856	2
									Echinostoma	2	0	1.18081	1.35305	1.00856	2
									Echinostoma	2	0	1.18081	1.35305	1.00856	2
									Echinostoma	2	0	1.18081	1.35305	1.00856	3
									Echinostoma	2	0	1.18081	1.35305	1.00856	2
									Echinostoma	2	6.07829e-05	1.18087	1.35311	1.00863	3
									Echinostoma	2	0.0583151	1.23898	1.40514	1.07282	2
									Echinostoma	2	0.0604403	1.24104	1.40699	1.07509	2
									Echinostoma	2	0.0664843	1.24687	1.41223	1.08151	2
									Echinostoma	2	0.0664843	1.24687	1.41223	1.08151	2
									Echinostoma	2	0.0664843	1.24687	1.41223	1.08151	1
									Echinostoma	2	0.0664843	1.24687	1.41223	1.08151	2
									Echinostoma	2	0.0664843	1.24687	1.41223	1.08151	2
									Echinostoma	2	0.0664843	1.24687	1.41223	1.08151	1
									Echinostoma	2	0.0664843	1.24687	1.41223	1.08151	2
									Echinostoma	2	0.0665573	1.24694	1.41229	1.08159	3
									Echinostoma	2	0.0666302	1.24701	1.41236	1.08167	3
									Echinostoma	2	0.0671408	1.2475	1.4128	1.08221	2
									Echinostoma	2	0.0886458	1.26798	1.43122	1.10475	3
									Echinostoma	2	0.110807	1.28867	1.44986	1.12747	1
									Echinostoma	2	0.11105	1.28889	1.45006	1.12772	3
									Echinostoma	2	0.132969	1.30894	1.46817	1.14971	3
									Echinostoma	2	0.132969	1.30894	1.46817	1.14971	1
									Echinostoma	2	0.132969	1.30894	1.46817	1.14971	3
									Echinostoma	2	0.132969	1.30894	1.46817	1.14971	1
									Echinostoma	2	0.132969	1.30894	1.46817	1.14971	3
									Echinostoma	2	0.132969	1.30894	1.46817	1.14971	2
									Echinostoma	2	0.132969	1.30894	1.46817	1.14971	2
									Echinostoma	2	0.133115	1.30907	1.46829	1.14986	3
									Echinostoma	2	0.13326	1.30921	1.46841	1.15	3
									Echinostoma	2	0.166211	1.33862	1.49505	1.1822	3
									Echinostoma	2	0.171845	1.34357	1.49954	1.1876	4
									Echinostoma	2	0.199453	1.36747	1.52126	1.21368	1
									Echinostoma	2	0.199453	1.36747	1.52126	1.21368	3
									Echinostoma	2	0.199453	1.36747	1.52126	1.21368	3
									Echinostoma	2	0.199453	1.36747	1.52126	1.21368	3
									Echinostoma	2	0.199453	1.36747	1.52126	1.21368	2
									Echinostoma	2	0.199453	1.36747	1.52126	1.21368	3
									Echinostoma	2	0.199453	1.36747	1.52126	1.21368	3
									Echinostoma	2	0.199453	1.36747	1.52126	1.21368	3
									Echinostoma	2	0.199453	1.36747	1.52126	1.21368	3
									Echinostoma	2	0.199453	1.36747	1.52126	1.21368	1
									Echinostoma	2	0.199453	1.36747	1.52126	1.21368	2
									Echinostoma	2	0.199453	1.36747	1.52126	1.21368	1
									Echinostoma	2	0.199526	1.36753	1.52132	1.21375	3
									Echinostoma	2	0.199526	1.36753	1.52132	1.21375	3
									Echinostoma	2	0.199745	1.36772	1.52149	1.21396	3
									Echinostoma	2	0.2	1.36794	1.52169	1.21419	3
									Echinostoma	2	0.200255	1.36816	1.52189	1.21443	3
									Echinostoma	2	0.221614	1.38626	1.53838	1.23415	2
									Echinostoma	2	0.221614	1.38626	1.53838	1.23415	2
									Echinostoma	2	0.221675	1.38631	1.53843	1.2342	2
									Echinostoma	2	0.221736	1.38637	1.53847	1.23426	3
									Echinostoma	2	0.223985	1.38825	1.5402	1.23631	3
									Echinostoma	2	0.241761	1.40305	1.55371	1.25239	3
									Echinostoma	2	0.265937	1.42284	1.57182	1.27387	3
									Echinostoma	2	0.265937	1.42284	1.57182	1.27387	2
									Echinostoma	2	0.265937	1.42284	1.57182	1.27387	2
									Echinostoma	2	0.266156	1.42302	1.57198	1.27406	3
									Echinostoma	2	0.266302	1.42314	1.57209	1.27419	3
									Echinostoma	2	0.302201	1.45183	1.59843	1.30523	2
									Echinostoma	2	0.307914	1.45633	1.60257	1.31008	3
									Echinostoma	2	0.316083	1.46272	1.60845	1.31698	3
									Echinostoma	2	0.332422	1.47538	1.62013	1.33063	2
									Echinostoma	2	0.332422	1.47538	1.62013	1.33063	2
									Echinostoma	2	0.332422	1.47538	1.62013	1.33063	3
									Echinostoma	2	0.332567	1.47549	1.62023	1.33076	3
									Echinostoma	2	0.332713	1.47561	1.62033	1.33088	3
									Echinostoma	2	0.357992	1.49489	1.63815	1.35163	3
									Echinostoma	2	0.366229	1.5011	1.6439	1.3583	3
									Echinostoma	2	0.369438	1.50351	1.64613	1.36088	3
									Echinostoma	2	0.387825	1.5172	1.65882	1.37557	2
									Echinostoma	2	0.398906	1.52536	1.66641	1.38431	3
									Echinostoma	2	0.398906	1.52536	1.66641	1.38431	2
									Echinostoma	2	0.398906	1.52536	1.66641	1.38431	3
									Echinostoma	2	0.398906	1.52536	1.66641	1.38431	3
									Echinostoma	2	0.398906	1.52536	1.66641	1.38431	2
									Echinostoma	2	0.398955	1.52539	1.66644	1.38435	2
									Echinostoma	2	0.399052	1.52547	1.66651	1.38443	3
									Echinostoma	2	0.423082	1.54295	1.68277	1.40312	2
									Echinostoma	2	0.443229	1.55737	1.69623	1.41852	1
									Echinostoma	2	0.460276	1.56943	1.7075	1.43135	3
									Echinostoma	2	0.46539	1.57302	1.71086	1.43517	1
									Echinostoma	2	0.46539	1.57302	1.71086	1.43517	2
									Echinostoma	2	0.46539	1.57302	1.71086	1.43517	3
									Echinostoma	2	0.46539	1.57302	1.71086	1.43517	2
									Echinostoma	2	0.511418	1.60476	1.74065	1.46887	3
									Echinostoma	2	0.522377	1.61217	1.74763	1.47671	3
									Echinostoma	2	0.531875	1.61856	1.75365	1.48346	2
									Echinostoma	2	0.531875	1.61856	1.75365	1.48346	1
									Echinostoma	2	0.531875	1.61856	1.75365	1.48346	1
									Echinostoma	2	0.531875	1.61856	1.75365	1.48346	2
									Echinostoma	2	0.531875	1.61856	1.75365	1.48346	2
									Echinostoma	2	0.531875	1.61856	1.75365	1.48346	3
									Echinostoma	2	0.531875	1.61856	1.75365	1.48346	3
									Echinostoma	2	0.532069	1.61869	1.75377	1.4836	4
									Echinostoma	2	0.598359	1.66216	1.79493	1.5294	2
									Echinostoma	2	0.604469	1.66608	1.79865	1.53351	3
									Echinostoma	2	0.607659	1.66812	1.80059	1.53565	3
									Echinostoma	2	0.664843	1.70399	1.83483	1.57316	2
									Echinostoma	2	0.664843	1.70399	1.83483	1.57316	2
									Echinostoma	2	0.664843	1.70399	1.83483	1.57316	3
									Echinostoma	2	0.720247	1.7376	1.86709	1.6081	3
									Echinostoma	2	0.731327	1.74419	1.87344	1.61493	3
									Echinostoma	2	0.731327	1.74419	1.87344	1.61493	2
									Echinostoma	2	0.731327	1.74419	1.87344	1.61493	2
									Echinostoma	2	0.731327	1.74419	1.87344	1.61493	3
									Echinostoma	2	0.731327	1.74419	1.87344	1.61493	3
									Echinostoma	2	0.767127	1.76519	1.89374	1.63664	3
									Echinostoma	2	0.785724	1.77594	1.90416	1.64772	3
									Echinostoma	2	0.797812	1.78286	1.91088	1.65485	4
									Echinostoma	2	0.797812	1.78286	1.91088	1.65485	2
									Echinostoma	2	0.797812	1.78286	1.91088	1.65485	1
									Echinostoma	2	0.824246	1.79784	1.92545	1.67023	3
									Echinostoma	2	0.831966	1.80218	1.92968	1.67468	3
									Echinostoma	2	0.846297	1.81018	1.93748	1.68287	3
									Echinostoma	2	0.864296	1.82013	1.94722	1.69305	2
									Echinostoma	2	0.881011	1.8293	1.95619	1.7024	4
									Echinostoma	2	0.93078	1.8561	1.98253	1.72967	3
									Echinostoma	2	0.93078	1.8561	1.98253	1.72967	2
									Echinostoma	2	0.931364	1.85641	1.98283	1.72999	3
									Echinostoma	2	0.975103	1.8794	2.00553	1.75326	2
									Echinostoma	2	0.975279	1.87949	2.00562	1.75335	4
									Echinostoma	2	0.982926	1.88345	2.00955	1.75735	3
									Echinostoma	2	0.997265	1.89085	2.01688	1.76481	3
									Echinostoma	2	0.997265	1.89085	2.01688	1.76481	3
									Echinostoma	2	0.997484	1.89096	2.01699	1.76493	3
									Echinostoma	2	1.04854	1.91687	2.04276	1.79097	3
									Echinostoma	2	1.06375	1.92446	2.05033	1.79858	2
									Echinostoma	2	1.06375	1.92446	2.05033	1.79858	2
									Echinostoma	2	1.06375	1.92446	2.05033	1.79858	2
									Echinostoma	2	1.06375	1.92446	2.05033	1.79858	2
									Echinostoma	2	1.06375	1.92446	2.05033	1.79858	1
									Echinostoma	2	1.13023	1.957	2.08293	1.83107	3
									Echinostoma	2	1.13023	1.957	2.08293	1.83107	3
									Echinostoma	2	1.21894	1.99888	2.12518	1.87257	3
									Echinostoma	2	1.24686	2.01171	2.1382	1.88523	3
									Echinostoma	2	1.24919	2.01277	2.13928	1.88627	4
									Echinostoma	2	1.26327	2.01918	2.14579	1.89258	3
									Echinostoma	2	1.27428	2.02416	2.15086	1.89747	4
									Echinostoma	2	1.28612	2.02949	2.15628	1.9027	4
									Echinostoma	2	1.28884	2.03071	2.15753	1.9039	3
									Echinostoma	2	1.31561	2.04265	2.1697	1.91559	4
									Echinostoma	2	1.32969	2.04887	2.17606	1.92168	3
									Echinostoma	2	1.32969	2.04887	2.17606	1.92168	3
									Echinostoma	2	1.32969	2.04887	2.17606	1.92168	2
									Echinostoma	2	1.32969	2.04887	2.17606	1.92168	2
									Echinostoma	2	1.32991	2.04896	2.17616	1.92177	3
									Echinostoma	2	1.39617	2.07775	2.20567	1.94983	4
									Echinostoma	2	1.39617	2.07775	2.20567	1.94983	2
									Echinostoma	2	1.46265	2.10584	2.23462	1.97706	1
									Echinostoma	2	1.5154	2.12759	2.25713	1.99805	3
									Echinostoma	2	1.51619	2.12791	2.25746	1.99836	3
									Echinostoma	2	1.52914	2.13318	2.26293	2.00343	3
									Echinostoma	2	1.53957	2.13741	2.26732	2.0075	3
									Echinostoma	2	1.56265	2.14669	2.27697	2.01642	2
									Echinostoma	2	1.59562	2.15981	2.29064	2.02899	2
									Echinostoma	2	1.6067	2.16419	2.2952	2.03318	2
									Echinostoma	2	1.65779	2.18411	2.31602	2.0522	4
									Echinostoma	2	1.65806	2.18421	2.31613	2.0523	3
									Echinostoma	2	1.66211	2.18577	2.31776	2.05379	1
									Echinostoma	2	1.66211	2.18577	2.31776	2.05379	3
									Echinostoma	2	1.66211	2.18577	2.31776	2.05379	2
									Echinostoma	2	1.72859	2.21109	2.34433	2.07786	2
									Echinostoma	2	1.74887	2.21869	2.35232	2.08506	4
									Echinostoma	2	1.79508	2.2358	2.37035	2.10125	2
									Echinostoma	2	1.79508	2.2358	2.37035	2.10125	3
									Echinostoma	2	1.86156	2.25993	2.39586	2.124	2
									Echinostoma	2	1.87365	2.26426	2.40044	2.12807	2
									Echinostoma	2	1.92805	2.2835	2.42087	2.14614	2
									Echinostoma	2	1.93913	2.28738	2.42499	2.14977	3
									Echinostoma	2	1.99453	2.30655	2.4454	2.1677	3
									Echinostoma	2	1.99453	2.30655	2.4454	2.1677	2
									Echinostoma	2	2.06101	2.32909	2.46946	2.18871	1
									Echinostoma	2	2.06101	2.32909	2.46946	2.18871	1
									Echinostoma	2	2.15393	2.35978	2.50235	2.21721	3
									Echinostoma	2	2.19398	2.37273	2.51626	2.2292	1
									Echinostoma	2	2.26047	2.39388	2.53903	2.24873	3
									Echinostoma	2	2.26047	2.39388	2.53903	2.24873	1
									Echinostoma	2	2.30138	2.40668	2.55284	2.26052	3
									Echinostoma	2	2.45992	2.45482	2.60495	2.30469	3
									Echinostoma	2	2.49316	2.46464	2.61561	2.31366	2
									Echinostoma	2	2.51823	2.47198	2.62359	2.32037	4
									Echinostoma	2	2.51831	2.472	2.62361	2.32039	4
									Echinostoma	2	2.65937	2.51235	2.66757	2.35713	2
									Echinostoma	2	2.65937	2.51235	2.66757	2.35713	1
									Echinostoma	2	2.72586	2.53083	2.68776	2.3739	2
									Echinostoma	2	2.72586	2.53083	2.68776	2.3739	2
									Echinostoma	2	2.75489	2.53879	2.69647	2.38112	2
									Echinostoma	2	2.79234	2.54898	2.70763	2.39034	1
									Echinostoma	2	2.85883	2.56682	2.72718	2.40646	2
									Echinostoma	2	2.85883	2.56682	2.72718	2.40646	3
									Echinostoma	2	2.99179	2.60159	2.76538	2.43781	3
									Echinostoma	2	2.99179	2.60159	2.76538	2.43781	2
									Echinostoma	2	3	2.6037	2.7677	2.4397	2
									Echinostoma	2	3.05828	2.61855	2.78404	2.45305	3
									Echinostoma	2	3.05828	2.61855	2.78404	2.45305	3
									Echinostoma	2	3.19125	2.65164	2.82054	2.48273	2
									Echinostoma	2	3.25886	2.66806	2.83869	2.49743	2
									Echinostoma	2	3.32422	2.68369	2.85599	2.5114	2
									Echinostoma	2	3.32531	2.68395	2.85627	2.51163	3
									Echinostoma	2	3.32987	2.68503	2.85747	2.5126	3
									Echinostoma	2	3.44235	2.71136	2.88664	2.53608	3
									Echinostoma	2	3.52367	2.72998	2.90729	2.55266	2
									Echinostoma	2	3.63166	2.75419	2.9342	2.57418	3
									Echinostoma	2	3.65664	2.75971	2.94034	2.57909	2
									Echinostoma	2	3.72312	2.77426	2.95653	2.592	2
									Echinostoma	2	3.72312	2.77426	2.95653	2.592	2
									Echinostoma	2	3.76744	2.78385	2.9672	2.6005	2
									Echinostoma	2	3.78968	2.78863	2.97252	2.60473	3
									Echinostoma	2	4.04034	2.84098	3.03094	2.65103	3
									Echinostoma	2	4.12203	2.85748	3.04938	2.66559	2
									Echinostoma	2	4.32148	2.89669	3.09327	2.70012	2
									Echinostoma	2	4.32148	2.89669	3.09327	2.70012	2
									Echinostoma	2	4.38796	2.90944	3.10755	2.71133	2
									Echinostoma	2	4.52093	2.93446	3.13561	2.73331	2
									Echinostoma	2	4.5431	2.93857	3.14022	2.73692	2
									Echinostoma	2	4.57925	2.94525	3.14771	2.74278	3
									Echinostoma	2	4.71448	2.96983	3.17532	2.76433	3
									Echinostoma	2	4.76471	2.97881	3.18542	2.7722	3
									Echinostoma	2	4.90322	3.00318	3.21282	2.79353	2
									Echinostoma	2	4.92474	3.00691	3.21703	2.7968	3
									Echinostoma	2	5.09179	3.03545	3.24916	2.82175	3
									Echinostoma	2	5.45171	3.09437	3.3156	2.87315	2
									Echinostoma	2	5.62369	3.12137	3.34609	2.89666	4
									Echinostoma	2	5.65117	3.12562	3.35089	2.90036	2
									Echinostoma	2	5.70657	3.13414	3.36051	2.90777	2
									Echinostoma	2	5.71765	3.13583	3.36242	2.90924	2
									Echinostoma	2	5.78414	3.14594	3.37385	2.91803	2
									Echinostoma	2	6.18304	3.20458	3.4402	2.96897	2
									Echinostoma	2	6.23252	3.21163	3.44818	2.97508	3
									Echinostoma	2	6.23658	3.21221	3.44883	2.97558	2
									Echinostoma	2	6.31601	3.22341	3.46152	2.9853	2
									Echinostoma	2	6.31608	3.22342	3.46154	2.98531	3
									Echinostoma	2	6.35773	3.22925	3.46814	2.99036	3
									Echinostoma	2	6.70887	3.2771	3.52239	3.03181	2
									Echinostoma	2	7.07151	3.32428	3.57594	3.07263	3
									Echinostoma	2	7.67447	3.39823	3.65997	3.13649	3
									Echinostoma	2	7.75503	3.40772	3.67076	3.14467	3
									Echinostoma	2	9.3078	3.5753	3.86165	3.28895	2
									Echinostoma	2	9.53846	3.59801	3.88756	3.30847	4
									Echinostoma	2	9.96988	3.63919	3.93456	3.34383	4
									Echinostoma	2	10.5045	3.68804	3.99034	3.38574	2
									Echinostoma	2	11.1548	3.74447	4.05482	3.43412	3
									Echinostoma	2	11.3658	3.76214	4.07502	3.44926	4
									Echinostoma	2	13.3633	3.91584	4.25088	3.58079	1
									Echinostoma	2	15.3579	4.0493	4.40379	3.69481	2
									Echinostoma	2	20.5972	4.33449	4.73103	3.93795	3
									Echinostoma	2	21.0822	4.35728	4.7572	3.95736	3
									Ribeiroia	2	7.58438e-05	1.56639	1.82227	1.3105	2
									Ribeiroia	2	0.00843762	1.57538	1.8298	1.32095	3
									Ribeiroia	2	0.0350398	1.60348	1.85336	1.3536	2
									Ribeiroia	2	0.0350398	1.60348	1.85336	1.3536	3
									Ribeiroia	2	0.0434585	1.61222	1.8607	1.36375	2
									Ribeiroia	2	0.0434585	1.61222	1.8607	1.36375	1
									Ribeiroia	2	0.0434585	1.61222	1.8607	1.36375	1
									Ribeiroia	2	0.0434585	1.61222	1.8607	1.36375	1
									Ribeiroia	2	0.0434585	1.61222	1.8607	1.36375	2
									Ribeiroia	2	0.0500569	1.61903	1.86641	1.37164	2
									Ribeiroia	2	0.0700796	1.63942	1.88356	1.39528	3
									Ribeiroia	2	0.0700796	1.63942	1.88356	1.39528	2
									Ribeiroia	2	0.086917	1.65627	1.89775	1.41479	2
									Ribeiroia	2	0.086917	1.65627	1.89775	1.41479	1
									Ribeiroia	2	0.086917	1.65627	1.89775	1.41479	1
									Ribeiroia	2	0.086917	1.65627	1.89775	1.41479	1
									Ribeiroia	2	0.127418	1.69576	1.93108	1.46043	3
									Ribeiroia	2	0.130375	1.69858	1.93347	1.4637	1
									Ribeiroia	2	0.130375	1.69858	1.93347	1.4637	3
									Ribeiroia	2	0.130375	1.69858	1.93347	1.4637	1
									Ribeiroia	2	0.13083	1.69902	1.93384	1.4642	2
									Ribeiroia	2	0.130906	1.69909	1.9339	1.46428	3
									Ribeiroia	2	0.134585	1.7026	1.93687	1.46832	2
									Ribeiroia	2	0.135071	1.70306	1.93726	1.46886	2
									Ribeiroia	2	0.144862	1.71233	1.94511	1.47955	2
									Ribeiroia	2	0.144862	1.71233	1.94511	1.47955	2
									Ribeiroia	2	0.145999	1.7134	1.94602	1.48079	2
									Ribeiroia	2	0.153299	1.72026	1.95182	1.48869	2
									Ribeiroia	2	0.161737	1.72812	1.95849	1.49775	3
									Ribeiroia	2	0.173834	1.7393	1.96798	1.51063	2
									Ribeiroia	2	0.173834	1.7393	1.96798	1.51063	1
									Ribeiroia	2	0.175199	1.74056	1.96905	1.51207	3
									Ribeiroia	2	0.180407	1.74533	1.9731	1.51756	4
									Ribeiroia	2	0.183618	1.74826	1.97559	1.52093	2
									Ribeiroia	2	0.183618	1.74826	1.97559	1.52093	2
									Ribeiroia	2	0.189885	1.75396	1.98044	1.52749	3
									Ribeiroia	2	0.192036	1.75591	1.9821	1.52973	3
									Ribeiroia	2	0.196246	1.75972	1.98534	1.5341	3
									Ribeiroia	2	0.2	1.7631	1.98821	1.53799	3
									Ribeiroia	2	0.204399	1.76705	1.99158	1.54253	3
									Ribeiroia	2	0.210239	1.77227	1.99602	1.54852	2
									Ribeiroia	2	0.217292	1.77854	2.00137	1.55572	2
									Ribeiroia	2	0.223265	1.78383	2.00587	1.56178	3
									Ribeiroia	2	0.23746	1.79628	2.0165	1.57606	2
									Ribeiroia	2	0.243914	1.8019	2.0213	1.58249	2
									Ribeiroia	2	0.24562	1.80337	2.02257	1.58418	3
									Ribeiroia	2	0.247251	1.80479	2.02377	1.5858	3
									Ribeiroia	2	0.252332	1.80918	2.02753	1.59082	3
									Ribeiroia	2	0.260751	1.81641	2.03372	1.5991	3
									Ribeiroia	2	0.261247	1.81683	2.03408	1.59959	2
									Ribeiroia	2	0.267501	1.82217	2.03865	1.60569	2
									Ribeiroia	2	0.270535	1.82475	2.04086	1.60864	3
									Ribeiroia	2	0.278553	1.83154	2.04668	1.6164	2
									Ribeiroia	2	0.289723	1.84093	2.05474	1.62712	1
									Ribeiroia	2	0.291998	1.84283	2.05637	1.62929	3
									Ribeiroia	2	0.300866	1.85022	2.06272	1.63772	3
									Ribeiroia	2	0.304209	1.85299	2.0651	1.64088	1
									Ribeiroia	2	0.304209	1.85299	2.0651	1.64088	2
									Ribeiroia	2	0.304892	1.85355	2.06558	1.64152	2
									Ribeiroia	2	0.305575	1.85412	2.06607	1.64216	3
									Ribeiroia	2	0.315358	1.86217	2.073	1.65135	2
									Ribeiroia	2	0.340412	1.88254	2.09055	1.67453	4
									Ribeiroia	2	0.347668	1.88837	2.09558	1.68115	1
									Ribeiroia	2	0.347668	1.88837	2.09558	1.68115	2
									Ribeiroia	2	0.347668	1.88837	2.09558	1.68115	1
									Ribeiroia	2	0.347668	1.88837	2.09558	1.68115	2
									Ribeiroia	2	0.387486	1.9198	2.12278	1.71681	3
									Ribeiroia	2	0.393857	1.92474	2.12707	1.72241	2
									Ribeiroia	2	0.404282	1.93278	2.13406	1.73151	3
									Ribeiroia	2	0.420478	1.94516	2.14482	1.7455	4
									Ribeiroia	2	0.445734	1.96418	2.1614	1.76697	3
									Ribeiroia	2	0.461206	1.97567	2.17144	1.77991	2
									Ribeiroia	2	0.469738	1.98196	2.17694	1.78698	3
									Ribeiroia	2	0.47099	1.98288	2.17774	1.78802	2
									Ribeiroia	2	0.474061	1.98513	2.17971	1.79055	3
									Ribeiroia	2	0.480925	1.99014	2.1841	1.79618	3
									Ribeiroia	2	0.503544	2.00651	2.19846	1.81455	3
									Ribeiroia	2	0.507395	2.00927	2.20088	1.81765	3
									Ribeiroia	2	0.521502	2.01932	2.20973	1.82891	1
									Ribeiroia	2	0.521502	2.01932	2.20973	1.82891	1
									Ribeiroia	2	0.521502	2.01932	2.20973	1.82891	2
									Ribeiroia	2	0.521502	2.01932	2.20973	1.82891	1
									Ribeiroia	2	0.522071	2.01972	2.21008	1.82936	3
									Ribeiroia	2	0.538111	2.03104	2.22006	1.84202	3
									Ribeiroia	2	0.561547	2.04736	2.23447	1.86025	4
									Ribeiroia	2	0.563243	2.04853	2.23551	1.86156	2
									Ribeiroia	2	0.573379	2.05551	2.24169	1.86933	3
									Ribeiroia	2	0.574744	2.05645	2.24252	1.87038	2
									Ribeiroia	2	0.595677	2.0707	2.25516	1.88624	3
									Ribeiroia	2	0.608419	2.07928	2.26279	1.89578	1
									Ribeiroia	2	0.60857	2.07939	2.26288	1.89589	2
									Ribeiroia	2	0.609784	2.0802	2.2636	1.89679	2
									Ribeiroia	2	0.627986	2.09234	2.27441	1.91026	3
									Ribeiroia	2	0.655973	2.11073	2.29085	1.93062	3
									Ribeiroia	2	0.684515	2.12918	2.30738	1.95098	4
									Ribeiroia	2	0.691858	2.13387	2.3116	1.95615	3
									Ribeiroia	2	0.695336	2.13609	2.31359	1.95859	2
									Ribeiroia	2	0.695336	2.13609	2.31359	1.95859	1
									Ribeiroia	2	0.697535	2.13749	2.31485	1.96013	2
									Ribeiroia	2	0.712021	2.14666	2.32311	1.97021	3
									Ribeiroia	2	0.730375	2.15817	2.33349	1.98285	2
									Ribeiroia	2	0.736177	2.16179	2.33676	1.98681	3
									Ribeiroia	2	0.752332	2.17178	2.3458	1.99776	3
									Ribeiroia	2	0.758362	2.17549	2.34916	2.00182	3
									Ribeiroia	2	0.768146	2.18148	2.3546	2.00836	3
									Ribeiroia	2	0.787941	2.1935	2.36552	2.02147	3
									Ribeiroia	2	0.80091	2.2013	2.37262	2.02997	2
									Ribeiroia	2	0.825711	2.21606	2.3861	2.04602	1
									Ribeiroia	2	0.828277	2.21758	2.38749	2.04766	3
									Ribeiroia	2	0.828441	2.21767	2.38758	2.04777	3
									Ribeiroia	2	0.838225	2.22343	2.39285	2.05402	2
									Ribeiroia	2	0.855745	2.23367	2.40224	2.06511	3
									Ribeiroia	2	0.86917	2.24145	2.40939	2.07352	1
									Ribeiroia	2	0.877563	2.24629	2.41384	2.07874	4
									Ribeiroia	2	0.880319	2.24787	2.4153	2.08045	2
									Ribeiroia	2	0.88096	2.24824	2.41564	2.08084	3
									Ribeiroia	2	0.905006	2.26195	2.42829	2.09561	3
									Ribeiroia	2	0.912628	2.26626	2.43227	2.10025	1
									Ribeiroia	2	0.926507	2.27407	2.4395	2.10863	3
									Ribeiroia	2	0.927278	2.2745	2.4399	2.10909	3
									Ribeiroia	2	0.933561	2.27801	2.44316	2.11286	2
									Ribeiroia	2	0.956086	2.29051	2.45477	2.12625	1
									Ribeiroia	2	0.960713	2.29306	2.45714	2.12898	2
									Ribeiroia	2	0.967615	2.29685	2.46068	2.13303	3
									Ribeiroia	2	0.975995	2.30144	2.46496	2.13793	3
									Ribeiroia	2	0.984073	2.30585	2.46907	2.14263	3
									Ribeiroia	2	1.07645	2.35497	2.51522	2.19471	2
									Ribeiroia	2	1.08646	2.36016	2.52014	2.20018	1
									Ribeiroia	2	1.08646	2.36016	2.52014	2.20018	1
									Ribeiroia	2	1.09898	2.36661	2.52625	2.20697	3
									Ribeiroia	2	1.09898	2.36661	2.52625	2.20697	2
									Ribeiroia	2	1.11088	2.37272	2.53205	2.21339	3
									Ribeiroia	2	1.12347	2.37914	2.53815	2.22012	3
									Ribeiroia	2	1.12647	2.38066	2.5396	2.22172	3
									Ribeiroia	2	1.12992	2.38241	2.54127	2.22355	2
									Ribeiroia	2	1.1716	2.40333	2.56124	2.24541	3
									Ribeiroia	2	1.20392	2.41928	2.57655	2.262	3
									Ribeiroia	2	1.21388	2.42414	2.58123	2.26705	3
									Ribeiroia	2	1.21957	2.42691	2.58389	2.26992	2
									Ribeiroia	2	1.22639	2.43022	2.58709	2.27336	2
									Ribeiroia	2	1.24293	2.43821	2.5948	2.28162	3
									Ribeiroia	2	1.2515	2.44233	2.59878	2.28587	4
									Ribeiroia	2	1.31195	2.47092	2.62656	2.31529	2
									Ribeiroia	2	1.31305	2.47144	2.62706	2.31581	2
									Ribeiroia	2	1.34181	2.48478	2.6401	2.32946	3
									Ribeiroia	2	1.34721	2.48726	2.64253	2.332	1
									Ribeiroia	2	1.35882	2.49259	2.64775	2.33743	3
									Ribeiroia	2	1.38775	2.50575	2.66068	2.35081	4
									Ribeiroia	2	1.42275	2.52145	2.67618	2.36673	3
									Ribeiroia	2	1.43159	2.52538	2.68006	2.3707	3
									Ribeiroia	2	1.43413	2.52651	2.68118	2.37184	1
									Ribeiroia	2	1.44391	2.53084	2.68547	2.37621	2
									Ribeiroia	2	1.4603	2.53805	2.69262	2.38348	3
									Ribeiroia	2	1.47759	2.54561	2.70014	2.39108	1
									Ribeiroia	2	1.50967	2.5595	2.71399	2.40501	3
									Ribeiroia	2	1.52924	2.56788	2.72237	2.41339	2
									Ribeiroia	2	1.5328	2.5694	2.72389	2.41491	4
									Ribeiroia	2	1.58065	2.5896	2.74418	2.43502	3
									Ribeiroia	2	1.6273	2.60894	2.76371	2.45418	3
									Ribeiroia	2	1.64551	2.61639	2.77126	2.46153	3
									Ribeiroia	2	1.64687	2.61695	2.77183	2.46208	3
									Ribeiroia	2	1.68833	2.63373	2.78888	2.47857	4
									Ribeiroia	2	1.70546	2.64058	2.79587	2.48529	3
									Ribeiroia	2	1.73834	2.65362	2.80921	2.49803	1
									Ribeiroia	2	1.74516	2.65631	2.81196	2.50066	3
									Ribeiroia	2	1.76117	2.66258	2.8184	2.50677	4
									Ribeiroia	2	1.79225	2.67466	2.83082	2.51851	3
									Ribeiroia	2	1.79812	2.67693	2.83316	2.52071	2
									Ribeiroia	2	1.82526	2.68735	2.84391	2.53079	1
									Ribeiroia	2	1.82526	2.68735	2.84391	2.53079	1
									Ribeiroia	2	1.82586	2.68758	2.84414	2.53102	2
									Ribeiroia	2	1.82799	2.68839	2.84498	2.5318	3
									Ribeiroia	2	1.84626	2.69535	2.85218	2.53852	3
									Ribeiroia	2	1.85165	2.69739	2.85429	2.54048	2
									Ribeiroia	2	1.8587	2.70005	2.85705	2.54305	4
									Ribeiroia	2	1.86871	2.70383	2.86096	2.54669	2
									Ribeiroia	2	1.95267	2.73496	2.89339	2.57653	2
									Ribeiroia	2	1.96834	2.74067	2.89936	2.58198	3
									Ribeiroia	2	2.00187	2.7528	2.91208	2.59352	3
									Ribeiroia	2	2.02594	2.76142	2.92113	2.6017	3
									Ribeiroia	2	2.02708	2.76182	2.92156	2.60209	2
									Ribeiroia	2	2.02821	2.76223	2.92199	2.60247	4
									Ribeiroia	2	2.02852	2.76234	2.9221	2.60257	4
									Ribeiroia	2	2.03864	2.76594	2.92589	2.60599	4
									Ribeiroia	2	2.04255	2.76733	2.92735	2.6073	1
									Ribeiroia	2	2.06894	2.77665	2.93718	2.61612	2
									Ribeiroia	2	2.07036	2.77715	2.93771	2.61659	3
									Ribeiroia	2	2.17292	2.81262	2.97531	2.64993	2
									Ribeiroia	2	2.19363	2.81964	2.98278	2.65649	3
									Ribeiroia	2	2.2606	2.84204	3.00671	2.67736	3
									Ribeiroia	2	2.28487	2.85004	3.01529	2.68479	3
									Ribeiroia	2	2.37497	2.87925	3.04672	2.71178	3
									Ribeiroia	2	2.41115	2.89076	3.05915	2.72237	3
									Ribeiroia	2	2.41115	2.89076	3.05915	2.72237	2
									Ribeiroia	2	2.43914	2.89958	3.06869	2.73046	2
									Ribeiroia	2	2.51733	2.92384	3.09504	2.75265	3
									Ribeiroia	2	2.55973	2.93678	3.10913	2.76442	3
									Ribeiroia	2	2.62249	2.95564	3.12974	2.78154	2
									Ribeiroia	2	2.73038	2.98732	3.1645	2.81014	2
									Ribeiroia	2	2.76469	2.9972	3.17538	2.81902	2
									Ribeiroia	2	2.77565	3.00034	3.17884	2.82184	2
									Ribeiroia	2	2.7868	3.00352	3.18235	2.82469	2
									Ribeiroia	2	2.86394	3.02529	3.2064	2.84418	2
									Ribeiroia	2	2.92423	3.042	3.22492	2.85908	2
									Ribeiroia	2	2.95518	3.05048	3.23434	2.86662	2
									Ribeiroia	2	3	3.06264	3.24786	2.87743	2
									Ribeiroia	2	3.02533	3.06946	3.25545	2.88347	3
									Ribeiroia	2	3.08752	3.08601	3.2739	2.89811	2
									Ribeiroia	2	3.10072	3.08949	3.27779	2.90118	3
									Ribeiroia	2	3.12901	3.09691	3.28608	2.90773	1
									Ribeiroia	2	3.16951	3.10744	3.29787	2.91701	2
									Ribeiroia	2	3.25796	3.1301	3.32328	2.93693	3
									Ribeiroia	2	3.35563	3.15458	3.3508	2.95836	2
									Ribeiroia	2	3.37846	3.16022	3.35716	2.96328	2
									Ribeiroia	2	3.43041	3.17295	3.37152	2.97439	3
									Ribeiroia	2	3.45233	3.17828	3.37753	2.97903	3
									Ribeiroia	2	3.53845	3.19896	3.40091	2.99701	3
									Ribeiroia	2	3.56883	3.20616	3.40906	3.00326	2
									Ribeiroia	2	3.66576	3.22882	3.43476	3.02288	2
									Ribeiroia	2	3.67554	3.23108	3.43733	3.02484	2
									Ribeiroia	2	3.73066	3.24373	3.4517	3.03576	2
									Ribeiroia	2	3.78089	3.25513	3.46467	3.04559	1
									Ribeiroia	2	3.78157	3.25529	3.46484	3.04573	2
									Ribeiroia	2	3.91104	3.28412	3.49771	3.07053	2
									Ribeiroia	2	3.95267	3.29323	3.50812	3.07835	2
									Ribeiroia	2	4.08525	3.32175	3.54073	3.10277	4
									Ribeiroia	2	4.20137	3.34612	3.56866	3.12358	2
									Ribeiroia	2	4.26303	3.35884	3.58326	3.13442	2
									Ribeiroia	2	4.31172	3.36878	3.59468	3.14288	3
									Ribeiroia	2	4.52196	3.41068	3.64291	3.17845	3
									Ribeiroia	2	4.66428	3.43814	3.6746	3.20169	3
									Ribeiroia	2	4.68919	3.44288	3.68007	3.20569	2
									Ribeiroia	2	4.83049	3.46936	3.71069	3.22803	2
									Ribeiroia	2	4.83549	3.47029	3.71176	3.22881	2
									Ribeiroia	2	4.98967	3.49843	3.74436	3.25251	4
									Ribeiroia	2	5.24542	3.54357	3.79674	3.29039	2
									Ribeiroia	2	5.42218	3.57369	3.83178	3.3156	3
									Ribeiroia	2	5.44429	3.5774	3.8361	3.3187	3
									Ribeiroia	2	5.56874	3.59805	3.86014	3.33595	3
									Ribeiroia	2	5.87622	3.64742	3.91775	3.3771	2
									Ribeiroia	2	5.96314	3.66098	3.93359	3.38837	2
									Ribeiroia	2	6.19477	3.6963	3.9749	3.41771	3
									Ribeiroia	2	6.27883	3.70884	3.98957	3.42811	3
									Ribeiroia	2	6.30148	3.7122	3.9935	3.43089	1
									Ribeiroia	2	7.28692	3.84885	4.15391	3.54379	2
									Ribeiroia	2	7.98362	3.93598	4.25654	3.61542	2
									Ribeiroia	2	8.73515	4.0227	4.35891	3.68648	1
									Ribeiroia	2	9.03754	4.05571	4.39795	3.71348	2
									Ribeiroia	2	9.23777	4.07703	4.42316	3.7309	2
									Ribeiroia	2	9.53846	4.10828	4.46014	3.75641	4
									Ribeiroia	2	11.6507	4.30546	4.69398	3.91694	2
									Ribeiroia	2	13.6309	4.46242	4.88061	4.04424	3

## Sheet: Figure 5
Figure 5 shows raw data for average competence (top) and community competence (bottom)
	RICHNESS AND AVERAGE COMPETENCE						RICHNESS AND COMMUNITY COMPETENCE
	Each row represents a site-year combination, for which we have an associated						Each row represents a site-year combination, for
	community composition, host richness, and average competence value.						which we have associated community competence.
	Data are broken down by parasite (because competence values are parasite-specific).						Data are broken down by parasite (because competence
	We also include the frequency with which each composition occurs, so that						values are parasite-specific).
	point size can be scaled to frequency as displayed in Figure 5.						Community competence is log10(+1)-transformed.
	For host composition, a species presence is indicated by 1 and absence by 0.						A host richness value of '4' includes richness >4
	Presence/absence is reported (from left to right) as follows:						(although these instances were rare).
	Anaxyrus boreas, Pseudacris regilla, Rana catesbeiana, Taricha torosa, Taricha granulosa.
	For example: 01000 means that only Pseudacris regilla was present.
	A host richness value of '4' includes richness >4 (although these instances were rare)
	Host Composition	Parasite	Host Richness	Average Competence	Frequency of Composition		Parasite	Host Richness	Community Competence
	01000	Alaria	1	1	27		Alaria	1	0.255273
	01000	Alaria	1	1	27		Alaria	1	0.544068
	01000	Alaria	1	1	27		Alaria	1	0.0791812
	01000	Alaria	1	1	27		Alaria	1	0.342423
	01000	Alaria	1	1	27		Alaria	1	0.255273
	01000	Alaria	1	1	27		Alaria	1	0.0791812
	01000	Alaria	1	1	27		Alaria	1	0.0791812
	01000	Alaria	1	1	27		Alaria	1	0.113943
	01000	Alaria	1	1	27		Alaria	1	0.913814
	01000	Alaria	1	1	27		Alaria	1	0.462398
	01000	Alaria	1	1	27		Alaria	1	0.612784
	01000	Alaria	1	1	27		Alaria	1	0.230449
	01000	Alaria	1	1	27		Alaria	1	0.414973
	01000	Alaria	1	1	27		Alaria	1	0.986772
	01000	Alaria	1	1	27		Alaria	1	0.50515
	01000	Alaria	1	1	27		Alaria	1	1.19033
	01000	Alaria	1	1	27		Alaria	1	0.544068
	01000	Alaria	1	1	27		Alaria	1	0.0413927
	01000	Alaria	1	1	27		Alaria	1	0.113943
	01000	Alaria	1	1	27		Alaria	1	0.643453
	01000	Alaria	1	1	27		Alaria	1	0.716003
	01000	Alaria	1	1	27		Alaria	1	0.221849
	01000	Alaria	1	1	27		Alaria	1	0.146128
	01000	Alaria	1	1	27		Alaria	1	0.633468
	01000	Alaria	1	1	27		Alaria	1	1.32428
	01000	Alaria	1	1	27		Alaria	1	0.491362
	01000	Alaria	1	1	27		Alaria	1	0.342423
	01001	Alaria	2	0.5	3		Alaria	2	0.0413927
	01001	Alaria	2	0.5	3		Alaria	2	0.20412
	01001	Alaria	2	0.5	3		Alaria	2	0.146128
	01010	Alaria	2	0.5	49		Alaria	2	0.0413927
	01010	Alaria	2	0.5	49		Alaria	2	0.977724
	01010	Alaria	2	0.5	49		Alaria	2	0.30103
	01010	Alaria	2	0.5	49		Alaria	2	0.857332
	01010	Alaria	2	0.5	49		Alaria	2	0.922985
	01010	Alaria	2	0.5	49		Alaria	2	0.199572
	01010	Alaria	2	0.5	49		Alaria	2	0
	01010	Alaria	2	0.5	49		Alaria	2	0.146128
	01010	Alaria	2	0.5	49		Alaria	2	0.812913
	01010	Alaria	2	0.5	49		Alaria	2	0.255273
	01010	Alaria	2	0.5	49		Alaria	2	0
	01010	Alaria	2	0.5	49		Alaria	2	0.819544
	01010	Alaria	2	0.5	49		Alaria	2	1.04497
	01010	Alaria	2	0.5	49		Alaria	2	0.414973
	01010	Alaria	2	0.5	49		Alaria	2	0.30103
	01010	Alaria	2	0.5	49		Alaria	2	0.255273
	01010	Alaria	2	0.5	49		Alaria	2	0.763428
	01010	Alaria	2	0.5	49		Alaria	2	0.531479
	01010	Alaria	2	0.5	49		Alaria	2	0.20412
	01010	Alaria	2	0.5	49		Alaria	2	0.414973
	01010	Alaria	2	0.5	49		Alaria	2	0.162727
	01010	Alaria	2	0.5	49		Alaria	2	0.21388
	01010	Alaria	2	0.5	49		Alaria	2	0.342423
	01010	Alaria	2	0.5	49		Alaria	2	0.0413927
	01010	Alaria	2	0.5	49		Alaria	2	0
	01010	Alaria	2	0.5	49		Alaria	2	0.973128
	01010	Alaria	2	0.5	49		Alaria	2	0.322219
	01010	Alaria	2	0.5	49		Alaria	2	0.176091
	01010	Alaria	2	0.5	49		Alaria	2	0.676694
	01010	Alaria	2	0.5	49		Alaria	2	0.477121
	01010	Alaria	2	0.5	49		Alaria	2	1.17609
	01010	Alaria	2	0.5	49		Alaria	2	0.819544
	01010	Alaria	2	0.5	49		Alaria	2	0.579784
	01010	Alaria	2	0.5	49		Alaria	2	0.113943
	01010	Alaria	2	0.5	49		Alaria	2	0.0413927
	01010	Alaria	2	0.5	49		Alaria	2	1.38202
	01010	Alaria	2	0.5	49		Alaria	2	0.893947
	01010	Alaria	2	0.5	49		Alaria	2	1.22531
	01010	Alaria	2	0.5	49		Alaria	2	0.255273
	01010	Alaria	2	0.5	49		Alaria	2	0.278754
	01010	Alaria	2	0.5	49		Alaria	2	1.02119
	01010	Alaria	2	0.5	49		Alaria	2	0.963788
	01010	Alaria	2	0.5	49		Alaria	2	0.740363
	01010	Alaria	2	0.5	49		Alaria	2	0.380211
	01010	Alaria	2	0.5	49		Alaria	2	0.880814
	01010	Alaria	2	0.5	49		Alaria	2	0.361728
	01010	Alaria	2	0.5	49		Alaria	2	0.60206
	01010	Alaria	2	0.5	49		Alaria	2	0.176091
	01010	Alaria	2	0.5	49		Alaria	2	0.414973
	01011	Alaria	3	0.333333	38		Alaria	3	0.280827
	01011	Alaria	3	0.333333	38		Alaria	3	0.380211
	01011	Alaria	3	0.333333	38		Alaria	3	0.113943
	01011	Alaria	3	0.333333	38		Alaria	3	0.176091
	01011	Alaria	3	0.333333	38		Alaria	3	0.0791812
	01011	Alaria	3	0.333333	38		Alaria	3	0.0791812
	01011	Alaria	3	0.333333	38		Alaria	3	0.322219
	01011	Alaria	3	0.333333	38		Alaria	3	0.431364
	01011	Alaria	3	0.333333	38		Alaria	3	0.333215
	01011	Alaria	3	0.333333	38		Alaria	3	0.39794
	01011	Alaria	3	0.333333	38		Alaria	3	0.826075
	01011	Alaria	3	0.333333	38		Alaria	3	0.113943
	01011	Alaria	3	0.333333	38		Alaria	3	0
	01011	Alaria	3	0.333333	38		Alaria	3	0.338819
	01011	Alaria	3	0.333333	38		Alaria	3	0.0413927
	01011	Alaria	3	0.333333	38		Alaria	3	0.462398
	01011	Alaria	3	0.333333	38		Alaria	3	0.113943
	01011	Alaria	3	0.333333	38		Alaria	3	0.146128
	01011	Alaria	3	0.333333	38		Alaria	3	0.748188
	01011	Alaria	3	0.333333	38		Alaria	3	0.322219
	01011	Alaria	3	0.333333	38		Alaria	3	0.113943
	01011	Alaria	3	0.333333	38		Alaria	3	0.0791812
	01011	Alaria	3	0.333333	38		Alaria	3	0.255273
	01011	Alaria	3	0.333333	38		Alaria	3	0.452298
	01011	Alaria	3	0.333333	38		Alaria	3	0.322219
	01011	Alaria	3	0.333333	38		Alaria	3	0.0669468
	01011	Alaria	3	0.333333	38		Alaria	3	0.146128
	01011	Alaria	3	0.333333	38		Alaria	3	1.06582
	01011	Alaria	3	0.333333	38		Alaria	3	0.0791812
	01011	Alaria	3	0.333333	38		Alaria	3	0.60206
	01011	Alaria	3	0.333333	38		Alaria	3	0
	01011	Alaria	3	0.333333	38		Alaria	3	0.477121
	01011	Alaria	3	0.333333	38		Alaria	3	0.20412
	01011	Alaria	3	0.333333	38		Alaria	3	0.124939
	01011	Alaria	3	0.333333	38		Alaria	3	0.414973
	01011	Alaria	3	0.333333	38		Alaria	3	0
	01011	Alaria	3	0.333333	38		Alaria	3	0.134699
	01011	Alaria	3	0.333333	38		Alaria	3	0.912045
	01100	Alaria	2	0.598828	1		Alaria	2	0.202207
	01110	Alaria	3	0.399219	2		Alaria	3	0.771961
	01110	Alaria	3	0.399219	2		Alaria	3	0.592917
	11000	Alaria	2	0.689255	14		Alaria	2	0.958283
	11000	Alaria	2	0.689255	14		Alaria	2	0.567929
	11000	Alaria	2	0.689255	14		Alaria	2	0.740584
	11000	Alaria	2	0.689255	14		Alaria	2	0.0791812
	11000	Alaria	2	0.689255	14		Alaria	2	0.741066
	11000	Alaria	2	0.689255	14		Alaria	2	0.124939
	11000	Alaria	2	0.689255	14		Alaria	2	0.124939
	11000	Alaria	2	0.689255	14		Alaria	2	0.0413927
	11000	Alaria	2	0.689255	14		Alaria	2	0.279005
	11000	Alaria	2	0.689255	14		Alaria	2	0.420658
	11000	Alaria	2	0.689255	14		Alaria	2	0.393698
	11000	Alaria	2	0.689255	14		Alaria	2	0.724276
	11000	Alaria	2	0.689255	14		Alaria	2	0.255273
	11000	Alaria	2	0.689255	14		Alaria	2	0.0413927
	11001	Alaria	3	0.459503	1		Alaria	3	0.651352
	11010	Alaria	3	0.459503	27		Alaria	3	0.138524
	11010	Alaria	3	0.459503	27		Alaria	3	0.343696
	11010	Alaria	3	0.459503	27		Alaria	3	0.649485
	11010	Alaria	3	0.459503	27		Alaria	3	0.113943
	11010	Alaria	3	0.459503	27		Alaria	3	1.04908
	11010	Alaria	3	0.459503	27		Alaria	3	0.477121
	11010	Alaria	3	0.459503	27		Alaria	3	1.48691
	11010	Alaria	3	0.459503	27		Alaria	3	0.20412
	11010	Alaria	3	0.459503	27		Alaria	3	0
	11010	Alaria	3	0.459503	27		Alaria	3	0.740363
	11010	Alaria	3	0.459503	27		Alaria	3	0.925084
	11010	Alaria	3	0.459503	27		Alaria	3	0.894197
	11010	Alaria	3	0.459503	27		Alaria	3	0.743989
	11010	Alaria	3	0.459503	27		Alaria	3	0.477121
	11010	Alaria	3	0.459503	27		Alaria	3	1.49915
	11010	Alaria	3	0.459503	27		Alaria	3	0.20412
	11010	Alaria	3	0.459503	27		Alaria	3	0.342069
	11010	Alaria	3	0.459503	27		Alaria	3	0.146128
	11010	Alaria	3	0.459503	27		Alaria	3	1.1961
	11010	Alaria	3	0.459503	27		Alaria	3	0.187087
	11010	Alaria	3	0.459503	27		Alaria	3	0.318759
	11010	Alaria	3	0.459503	27		Alaria	3	0
	11010	Alaria	3	0.459503	27		Alaria	3	0.247784
	11010	Alaria	3	0.459503	27		Alaria	3	0.251812
	11010	Alaria	3	0.459503	27		Alaria	3	0.818128
	11010	Alaria	3	0.459503	27		Alaria	3	0.429632
	11010	Alaria	3	0.459503	27		Alaria	3	0.228479
	11011	Alaria	4	0.344627	1		Alaria	4	0.325046
	11100	Alaria	3	0.525389	1		Alaria	3	0.0168376
	11110	Alaria	4	0.394042	10		Alaria	4	0.318338
	11110	Alaria	4	0.394042	10		Alaria	4	0.211405
	11110	Alaria	4	0.394042	10		Alaria	4	0.485917
	11110	Alaria	4	0.394042	10		Alaria	4	0.088219
	11110	Alaria	4	0.394042	10		Alaria	4	0.342423
	11110	Alaria	4	0.394042	10		Alaria	4	0.491362
	11110	Alaria	4	0.394042	10		Alaria	4	0.356457
	11110	Alaria	4	0.394042	10		Alaria	4	0.460197
	11110	Alaria	4	0.394042	10		Alaria	4	0.360196
	11110	Alaria	4	0.394042	10		Alaria	4	0.675581
	11111	Alaria	4	0.315233	1		Alaria	4	0.970803
	01000	Cephalogonimus	1	0.684638	35		Cephalogonimus	1	0.18969
	01000	Cephalogonimus	1	0.684638	35		Cephalogonimus	1	0.260445
	01000	Cephalogonimus	1	0.684638	35		Cephalogonimus	1	0.18969
	01000	Cephalogonimus	1	0.684638	35		Cephalogonimus	1	0.588326
	01000	Cephalogonimus	1	0.684638	35		Cephalogonimus	1	0.0557328
	01000	Cephalogonimus	1	0.684638	35		Cephalogonimus	1	0.433225
	01000	Cephalogonimus	1	0.684638	35		Cephalogonimus	1	0.522153
	01000	Cephalogonimus	1	0.684638	35		Cephalogonimus	1	0.0287598
	01000	Cephalogonimus	1	0.684638	35		Cephalogonimus	1	0.374616
	01000	Cephalogonimus	1	0.684638	35		Cephalogonimus	1	0.773011
	01000	Cephalogonimus	1	0.684638	35		Cephalogonimus	1	0.0811281
	01000	Cephalogonimus	1	0.684638	35		Cephalogonimus	1	0.170041
	01000	Cephalogonimus	1	0.684638	35		Cephalogonimus	1	1.03851
	01000	Cephalogonimus	1	0.684638	35		Cephalogonimus	1	0.291922
	01000	Cephalogonimus	1	0.684638	35		Cephalogonimus	1	0.513125
	01000	Cephalogonimus	1	0.684638	35		Cephalogonimus	1	0.386988
	01000	Cephalogonimus	1	0.684638	35		Cephalogonimus	1	0.321271
	01000	Cephalogonimus	1	0.684638	35		Cephalogonimus	1	0.572704
	01000	Cephalogonimus	1	0.684638	35		Cephalogonimus	1	0.163288
	01000	Cephalogonimus	1	0.684638	35		Cephalogonimus	1	0.588326
	01000	Cephalogonimus	1	0.684638	35		Cephalogonimus	1	0.0557328
	01000	Cephalogonimus	1	0.684638	35		Cephalogonimus	1	0.0287598
	01000	Cephalogonimus	1	0.684638	35		Cephalogonimus	1	0.10512
	01000	Cephalogonimus	1	0.684638	35		Cephalogonimus	1	0.625086
	01000	Cephalogonimus	1	0.684638	35		Cephalogonimus	1	0.361881
	01000	Cephalogonimus	1	0.684638	35		Cephalogonimus	1	0.0557328
	01000	Cephalogonimus	1	0.684638	35		Cephalogonimus	1	0.0811281
	01000	Cephalogonimus	1	0.684638	35		Cephalogonimus	1	0.260445
	01000	Cephalogonimus	1	0.684638	35		Cephalogonimus	1	0.399017
	01000	Cephalogonimus	1	0.684638	35		Cephalogonimus	1	0.433225
	01000	Cephalogonimus	1	0.684638	35		Cephalogonimus	1	0.842382
	01000	Cephalogonimus	1	0.684638	35		Cephalogonimus	1	0.260445
	01000	Cephalogonimus	1	0.684638	35		Cephalogonimus	1	0.494486
	01000	Cephalogonimus	1	0.684638	35		Cephalogonimus	1	0.0287598
	01000	Cephalogonimus	1	0.684638	35		Cephalogonimus	1	1.16912
	01001	Cephalogonimus	2	0.342319	5		Cephalogonimus	2	0.10512
	01001	Cephalogonimus	2	0.342319	5		Cephalogonimus	2	0.0892736
	01001	Cephalogonimus	2	0.342319	5		Cephalogonimus	2	0.0287598
	01001	Cephalogonimus	2	0.342319	5		Cephalogonimus	2	0.444054
	01001	Cephalogonimus	2	0.342319	5		Cephalogonimus	2	0.14946
	01010	Cephalogonimus	2	0.342319	71		Cephalogonimus	2	0.226507
	01010	Cephalogonimus	2	0.342319	71		Cephalogonimus	2	0.374616
	01010	Cephalogonimus	2	0.342319	71		Cephalogonimus	2	0.18969
	01010	Cephalogonimus	2	0.342319	71		Cephalogonimus	2	0.838086
	01010	Cephalogonimus	2	0.342319	71		Cephalogonimus	2	0.842382
	01010	Cephalogonimus	2	0.342319	71		Cephalogonimus	2	0.552351
	01010	Cephalogonimus	2	0.342319	71		Cephalogonimus	2	0.321271
	01010	Cephalogonimus	2	0.342319	71		Cephalogonimus	2	0.226507
	01010	Cephalogonimus	2	0.342319	71		Cephalogonimus	2	0.719725
	01010	Cephalogonimus	2	0.342319	71		Cephalogonimus	2	0.67811
	01010	Cephalogonimus	2	0.342319	71		Cephalogonimus	2	0.14946
	01010	Cephalogonimus	2	0.342319	71		Cephalogonimus	2	0.572704
	01010	Cephalogonimus	2	0.342319	71		Cephalogonimus	2	0.0287598
	01010	Cephalogonimus	2	0.342319	71		Cephalogonimus	2	0.820466
	01010	Cephalogonimus	2	0.342319	71		Cephalogonimus	2	0
	01010	Cephalogonimus	2	0.342319	71		Cephalogonimus	2	0.781699
	01010	Cephalogonimus	2	0.342319	71		Cephalogonimus	2	0
	01010	Cephalogonimus	2	0.342319	71		Cephalogonimus	2	0.145933
	01010	Cephalogonimus	2	0.342319	71		Cephalogonimus	2	0.321271
	01010	Cephalogonimus	2	0.342319	71		Cephalogonimus	2	0.276469
	01010	Cephalogonimus	2	0.342319	71		Cephalogonimus	2	0.321271
	01010	Cephalogonimus	2	0.342319	71		Cephalogonimus	2	0.10512
	01010	Cephalogonimus	2	0.342319	71		Cephalogonimus	2	0.464935
	01010	Cephalogonimus	2	0.342319	71		Cephalogonimus	2	0.301927
	01010	Cephalogonimus	2	0.342319	71		Cephalogonimus	2	0.243807
	01010	Cephalogonimus	2	0.342319	71		Cephalogonimus	2	0.0287598
	01010	Cephalogonimus	2	0.342319	71		Cephalogonimus	2	0.0811281
	01010	Cephalogonimus	2	0.342319	71		Cephalogonimus	2	0.684304
	01010	Cephalogonimus	2	0.342319	71		Cephalogonimus	2	0.898101
	01010	Cephalogonimus	2	0.342319	71		Cephalogonimus	2	0.127856
	01010	Cephalogonimus	2	0.342319	71		Cephalogonimus	2	0
	01010	Cephalogonimus	2	0.342319	71		Cephalogonimus	2	0.684304
	01010	Cephalogonimus	2	0.342319	71		Cephalogonimus	2	1.07252
	01010	Cephalogonimus	2	0.342319	71		Cephalogonimus	2	0.321271
	01010	Cephalogonimus	2	0.342319	71		Cephalogonimus	2	0.829366
	01010	Cephalogonimus	2	0.342319	71		Cephalogonimus	2	0.466784
	01010	Cephalogonimus	2	0.342319	71		Cephalogonimus	2	0.157057
	01010	Cephalogonimus	2	0.342319	71		Cephalogonimus	2	0.580585
	01010	Cephalogonimus	2	0.342319	71		Cephalogonimus	2	0.580585
	01010	Cephalogonimus	2	0.342319	71		Cephalogonimus	2	0.645736
	01010	Cephalogonimus	2	0.342319	71		Cephalogonimus	2	1.2257
	01010	Cephalogonimus	2	0.342319	71		Cephalogonimus	2	0.260445
	01010	Cephalogonimus	2	0.342319	71		Cephalogonimus	2	0.422119
	01010	Cephalogonimus	2	0.342319	71		Cephalogonimus	2	0.374616
	01010	Cephalogonimus	2	0.342319	71		Cephalogonimus	2	0.208488
	01010	Cephalogonimus	2	0.342319	71		Cephalogonimus	2	0.170041
	01010	Cephalogonimus	2	0.342319	71		Cephalogonimus	2	0.243807
	01010	Cephalogonimus	2	0.342319	71		Cephalogonimus	2	0.632079
	01010	Cephalogonimus	2	0.342319	71		Cephalogonimus	2	0.18969
	01010	Cephalogonimus	2	0.342319	71		Cephalogonimus	2	0.127856
	01010	Cephalogonimus	2	0.342319	71		Cephalogonimus	2	0.18969
	01010	Cephalogonimus	2	0.342319	71		Cephalogonimus	2	0
	01010	Cephalogonimus	2	0.342319	71		Cephalogonimus	2	0
	01010	Cephalogonimus	2	0.342319	71		Cephalogonimus	2	0
	01010	Cephalogonimus	2	0.342319	71		Cephalogonimus	2	0.42399
	01010	Cephalogonimus	2	0.342319	71		Cephalogonimus	2	0.484857
	01010	Cephalogonimus	2	0.342319	71		Cephalogonimus	2	0.833748
	01010	Cephalogonimus	2	0.342319	71		Cephalogonimus	2	0.736408
	01010	Cephalogonimus	2	0.342319	71		Cephalogonimus	2	0
	01010	Cephalogonimus	2	0.342319	71		Cephalogonimus	2	0.754223
	01010	Cephalogonimus	2	0.342319	71		Cephalogonimus	2	0.386988
	01010	Cephalogonimus	2	0.342319	71		Cephalogonimus	2	0.875297
	01010	Cephalogonimus	2	0.342319	71		Cephalogonimus	2	0.736408
	01010	Cephalogonimus	2	0.342319	71		Cephalogonimus	2	0.74183
	01010	Cephalogonimus	2	0.342319	71		Cephalogonimus	2	0.291922
	01010	Cephalogonimus	2	0.342319	71		Cephalogonimus	2	0.665448
	01010	Cephalogonimus	2	0.342319	71		Cephalogonimus	2	0.14946
	01010	Cephalogonimus	2	0.342319	71		Cephalogonimus	2	0.0262226
	01010	Cephalogonimus	2	0.342319	71		Cephalogonimus	2	0.0287598
	01010	Cephalogonimus	2	0.342319	71		Cephalogonimus	2	0.117669
	01010	Cephalogonimus	2	0.342319	71		Cephalogonimus	2	1.02469
	01011	Cephalogonimus	3	0.228213	56		Cephalogonimus	3	0.0469267
	01011	Cephalogonimus	3	0.228213	56		Cephalogonimus	3	0
	01011	Cephalogonimus	3	0.228213	56		Cephalogonimus	3	0
	01011	Cephalogonimus	3	0.228213	56		Cephalogonimus	3	0.0892736
	01011	Cephalogonimus	3	0.228213	56		Cephalogonimus	3	0.484857
	01011	Cephalogonimus	3	0.228213	56		Cephalogonimus	3	0.617979
	01011	Cephalogonimus	3	0.228213	56		Cephalogonimus	3	0.361881
	01011	Cephalogonimus	3	0.228213	56		Cephalogonimus	3	0.0287598
	01011	Cephalogonimus	3	0.228213	56		Cephalogonimus	3	0
	01011	Cephalogonimus	3	0.228213	56		Cephalogonimus	3	0.690412
	01011	Cephalogonimus	3	0.228213	56		Cephalogonimus	3	0.0892736
	01011	Cephalogonimus	3	0.228213	56		Cephalogonimus	3	0.243807
	01011	Cephalogonimus	3	0.228213	56		Cephalogonimus	3	0.771336
	01011	Cephalogonimus	3	0.228213	56		Cephalogonimus	3	0.0379382
	01011	Cephalogonimus	3	0.228213	56		Cephalogonimus	3	0.0811281
	01011	Cephalogonimus	3	0.228213	56		Cephalogonimus	3	0.321271
	01011	Cephalogonimus	3	0.228213	56		Cephalogonimus	3	0.306845
	01011	Cephalogonimus	3	0.228213	56		Cephalogonimus	3	0.306845
	01011	Cephalogonimus	3	0.228213	56		Cephalogonimus	3	0.243807
	01011	Cephalogonimus	3	0.228213	56		Cephalogonimus	3	0.18969
	01011	Cephalogonimus	3	0.228213	56		Cephalogonimus	3	0
	01011	Cephalogonimus	3	0.228213	56		Cephalogonimus	3	0
	01011	Cephalogonimus	3	0.228213	56		Cephalogonimus	3	0.127856
	01011	Cephalogonimus	3	0.228213	56		Cephalogonimus	3	0.0557328
	01011	Cephalogonimus	3	0.228213	56		Cephalogonimus	3	0.918139
	01011	Cephalogonimus	3	0.228213	56		Cephalogonimus	3	0.617979
	01011	Cephalogonimus	3	0.228213	56		Cephalogonimus	3	0.374616
	01011	Cephalogonimus	3	0.228213	56		Cephalogonimus	3	0.0811281
	01011	Cephalogonimus	3	0.228213	56		Cephalogonimus	3	0.0557328
	01011	Cephalogonimus	3	0.228213	56		Cephalogonimus	3	0.875297
	01011	Cephalogonimus	3	0.228213	56		Cephalogonimus	3	0.18969
	01011	Cephalogonimus	3	0.228213	56		Cephalogonimus	3	0.127856
	01011	Cephalogonimus	3	0.228213	56		Cephalogonimus	3	0.10512
	01011	Cephalogonimus	3	0.228213	56		Cephalogonimus	3	0.127856
	01011	Cephalogonimus	3	0.228213	56		Cephalogonimus	3	0.410721
	01011	Cephalogonimus	3	0.228213	56		Cephalogonimus	3	0.14946
	01011	Cephalogonimus	3	0.228213	56		Cephalogonimus	3	0.243807
	01011	Cephalogonimus	3	0.228213	56		Cephalogonimus	3	0.272157
	01011	Cephalogonimus	3	0.228213	56		Cephalogonimus	3	0.257467
	01011	Cephalogonimus	3	0.228213	56		Cephalogonimus	3	0.252845
	01011	Cephalogonimus	3	0.228213	56		Cephalogonimus	3	0.291922
	01011	Cephalogonimus	3	0.228213	56		Cephalogonimus	3	0.0557328
	01011	Cephalogonimus	3	0.228213	56		Cephalogonimus	3	0.291922
	01011	Cephalogonimus	3	0.228213	56		Cephalogonimus	3	0.0811281
	01011	Cephalogonimus	3	0.228213	56		Cephalogonimus	3	0.0557328
	01011	Cephalogonimus	3	0.228213	56		Cephalogonimus	3	0.0965483
	01011	Cephalogonimus	3	0.228213	56		Cephalogonimus	3	0.0811281
	01011	Cephalogonimus	3	0.228213	56		Cephalogonimus	3	0.0811281
	01011	Cephalogonimus	3	0.228213	56		Cephalogonimus	3	0.306845
	01011	Cephalogonimus	3	0.228213	56		Cephalogonimus	3	0
	01011	Cephalogonimus	3	0.228213	56		Cephalogonimus	3	0.335234
	01011	Cephalogonimus	3	0.228213	56		Cephalogonimus	3	0.522153
	01011	Cephalogonimus	3	0.228213	56		Cephalogonimus	3	0.0287598
	01011	Cephalogonimus	3	0.228213	56		Cephalogonimus	3	0.10512
	01011	Cephalogonimus	3	0.228213	56		Cephalogonimus	3	0.353179
	01011	Cephalogonimus	3	0.228213	56		Cephalogonimus	3	0.210158
	01100	Cephalogonimus	2	0.810013	1		Cephalogonimus	2	0.580487
	01110	Cephalogonimus	3	0.540009	4		Cephalogonimus	3	0.261328
	01110	Cephalogonimus	3	0.540009	4		Cephalogonimus	3	0.335234
	01110	Cephalogonimus	3	0.540009	4		Cephalogonimus	3	0.476667
	01110	Cephalogonimus	3	0.540009	4		Cephalogonimus	3	0.78141
	11000	Cephalogonimus	2	0.842319	19		Cephalogonimus	2	0.18969
	11000	Cephalogonimus	2	0.842319	19		Cephalogonimus	2	0.0413927
	11000	Cephalogonimus	2	0.842319	19		Cephalogonimus	2	0.0892736
	11000	Cephalogonimus	2	0.842319	19		Cephalogonimus	2	0.435878
	11000	Cephalogonimus	2	0.842319	19		Cephalogonimus	2	0.0892736
	11000	Cephalogonimus	2	0.842319	19		Cephalogonimus	2	0.334151
	11000	Cephalogonimus	2	0.842319	19		Cephalogonimus	2	0.18969
	11000	Cephalogonimus	2	0.842319	19		Cephalogonimus	2	0.0287598
	11000	Cephalogonimus	2	0.842319	19		Cephalogonimus	2	0.0287598
	11000	Cephalogonimus	2	0.842319	19		Cephalogonimus	2	0.698572
	11000	Cephalogonimus	2	0.842319	19		Cephalogonimus	2	0.934812
	11000	Cephalogonimus	2	0.842319	19		Cephalogonimus	2	0.752474
	11000	Cephalogonimus	2	0.842319	19		Cephalogonimus	2	0.256571
	11000	Cephalogonimus	2	0.842319	19		Cephalogonimus	2	0.283051
	11000	Cephalogonimus	2	0.842319	19		Cephalogonimus	2	0.927418
	11000	Cephalogonimus	2	0.842319	19		Cephalogonimus	2	0.595931
	11000	Cephalogonimus	2	0.842319	19		Cephalogonimus	2	0.609812
	11000	Cephalogonimus	2	0.842319	19		Cephalogonimus	2	0.0557328
	11000	Cephalogonimus	2	0.842319	19		Cephalogonimus	2	0.669826
	11001	Cephalogonimus	3	0.561546	1		Cephalogonimus	3	0.964605
	11010	Cephalogonimus	3	0.561546	38		Cephalogonimus	3	0.760086
	11010	Cephalogonimus	3	0.561546	38		Cephalogonimus	3	0.977244
	11010	Cephalogonimus	3	0.561546	38		Cephalogonimus	3	0.14946
	11010	Cephalogonimus	3	0.561546	38		Cephalogonimus	3	0.703366
	11010	Cephalogonimus	3	0.561546	38		Cephalogonimus	3	0.953639
	11010	Cephalogonimus	3	0.561546	38		Cephalogonimus	3	0.14946
	11010	Cephalogonimus	3	0.561546	38		Cephalogonimus	3	0.780098
	11010	Cephalogonimus	3	0.561546	38		Cephalogonimus	3	0.527617
	11010	Cephalogonimus	3	0.561546	38		Cephalogonimus	3	0.815177
	11010	Cephalogonimus	3	0.561546	38		Cephalogonimus	3	0.610753
	11010	Cephalogonimus	3	0.561546	38		Cephalogonimus	3	0.512064
	11010	Cephalogonimus	3	0.561546	38		Cephalogonimus	3	0.183738
	11010	Cephalogonimus	3	0.561546	38		Cephalogonimus	3	0.157435
	11010	Cephalogonimus	3	0.561546	38		Cephalogonimus	3	0.374616
	11010	Cephalogonimus	3	0.561546	38		Cephalogonimus	3	0.556303
	11010	Cephalogonimus	3	0.561546	38		Cephalogonimus	3	0.147797
	11010	Cephalogonimus	3	0.561546	38		Cephalogonimus	3	0.348323
	11010	Cephalogonimus	3	0.561546	38		Cephalogonimus	3	0.745084
	11010	Cephalogonimus	3	0.561546	38		Cephalogonimus	3	0.186937
	11010	Cephalogonimus	3	0.561546	38		Cephalogonimus	3	0
	11010	Cephalogonimus	3	0.561546	38		Cephalogonimus	3	1.06828
	11010	Cephalogonimus	3	0.561546	38		Cephalogonimus	3	0.274638
	11010	Cephalogonimus	3	0.561546	38		Cephalogonimus	3	0.42369
	11010	Cephalogonimus	3	0.561546	38		Cephalogonimus	3	0
	11010	Cephalogonimus	3	0.561546	38		Cephalogonimus	3	0.10512
	11010	Cephalogonimus	3	0.561546	38		Cephalogonimus	3	0.136293
	11010	Cephalogonimus	3	0.561546	38		Cephalogonimus	3	0.0811281
	11010	Cephalogonimus	3	0.561546	38		Cephalogonimus	3	0.0686161
	11010	Cephalogonimus	3	0.561546	38		Cephalogonimus	3	0.168492
	11010	Cephalogonimus	3	0.561546	38		Cephalogonimus	3	0.0811281
	11010	Cephalogonimus	3	0.561546	38		Cephalogonimus	3	1.24945
	11010	Cephalogonimus	3	0.561546	38		Cephalogonimus	3	1.56029
	11010	Cephalogonimus	3	0.561546	38		Cephalogonimus	3	0.402598
	11010	Cephalogonimus	3	0.561546	38		Cephalogonimus	3	1.36641
	11010	Cephalogonimus	3	0.561546	38		Cephalogonimus	3	0.0811281
	11010	Cephalogonimus	3	0.561546	38		Cephalogonimus	3	0.39432
	11010	Cephalogonimus	3	0.561546	38		Cephalogonimus	3	0.374616
	11010	Cephalogonimus	3	0.561546	38		Cephalogonimus	3	0.240971
	11011	Cephalogonimus	4	0.42116	4		Cephalogonimus	4	0.462169
	11011	Cephalogonimus	4	0.42116	4		Cephalogonimus	4	0.560285
	11011	Cephalogonimus	4	0.42116	4		Cephalogonimus	4	0.36403
	11011	Cephalogonimus	4	0.42116	4		Cephalogonimus	4	0.18969
	11100	Cephalogonimus	3	0.873342	2		Cephalogonimus	3	0.279984
	11100	Cephalogonimus	3	0.873342	2		Cephalogonimus	3	0.0744791
	11110	Cephalogonimus	4	0.655006	13		Cephalogonimus	4	0.0804801
	11110	Cephalogonimus	4	0.655006	13		Cephalogonimus	4	0.48478
	11110	Cephalogonimus	4	0.655006	13		Cephalogonimus	4	0.404401
	11110	Cephalogonimus	4	0.655006	13		Cephalogonimus	4	0.996606
	11110	Cephalogonimus	4	0.655006	13		Cephalogonimus	4	0.560285
	11110	Cephalogonimus	4	0.655006	13		Cephalogonimus	4	0.288616
	11110	Cephalogonimus	4	0.655006	13		Cephalogonimus	4	0.386988
	11110	Cephalogonimus	4	0.655006	13		Cephalogonimus	4	0.260445
	11110	Cephalogonimus	4	0.655006	13		Cephalogonimus	4	0.563592
	11110	Cephalogonimus	4	0.655006	13		Cephalogonimus	4	1.27638
	11110	Cephalogonimus	4	0.655006	13		Cephalogonimus	4	1.18132
	11110	Cephalogonimus	4	0.655006	13		Cephalogonimus	4	0.487683
	11110	Cephalogonimus	4	0.655006	13		Cephalogonimus	4	0.286428
	11111	Cephalogonimus	4	0.524005	1		Cephalogonimus	4	0.831439
	01000	Echinostoma	1	0.664843	23		Echinostoma	1	0.578907
	01000	Echinostoma	1	0.664843	23		Echinostoma	1	0.425226
	01000	Echinostoma	1	0.664843	23		Echinostoma	1	0.0279545
	01000	Echinostoma	1	0.664843	23		Echinostoma	1	0.391404
	01000	Echinostoma	1	0.664843	23		Echinostoma	1	1.15726
	01000	Echinostoma	1	0.664843	23		Echinostoma	1	0.185223
	01000	Echinostoma	1	0.664843	23		Echinostoma	1	0.0279545
	01000	Echinostoma	1	0.664843	23		Echinostoma	1	0.0789832
	01000	Echinostoma	1	0.664843	23		Echinostoma	1	0.314657
	01000	Echinostoma	1	0.664843	23		Echinostoma	1	0.165953
	01000	Echinostoma	1	0.664843	23		Echinostoma	1	0.563407
	01000	Echinostoma	1	0.664843	23		Echinostoma	1	0.0542179
	01000	Echinostoma	1	0.664843	23		Echinostoma	1	0.0542179
	01000	Echinostoma	1	0.664843	23		Echinostoma	1	0.185223
	01000	Echinostoma	1	0.664843	23		Echinostoma	1	0.0789832
	01000	Echinostoma	1	0.664843	23		Echinostoma	1	0.254744
	01000	Echinostoma	1	0.664843	23		Echinostoma	1	0.485865
	01000	Echinostoma	1	0.664843	23		Echinostoma	1	0.0789832
	01000	Echinostoma	1	0.664843	23		Echinostoma	1	0.504333
	01000	Echinostoma	1	0.664843	23		Echinostoma	1	0.51328
	01000	Echinostoma	1	0.664843	23		Echinostoma	1	0.159335
	01000	Echinostoma	1	0.664843	23		Echinostoma	1	0.0456387
	01000	Echinostoma	1	0.664843	23		Echinostoma	1	0.485865
	01001	Echinostoma	2	0.332422	5		Echinostoma	2	0.0282217
	01001	Echinostoma	2	0.332422	5		Echinostoma	2	0.0869557
	01001	Echinostoma	2	0.332422	5		Echinostoma	2	0.102412
	01001	Echinostoma	2	0.332422	5		Echinostoma	2	0.435939
	01001	Echinostoma	2	0.332422	5		Echinostoma	2	0.145804
	01010	Echinostoma	2	0.332786	79		Echinostoma	2	0.142335
	01010	Echinostoma	2	0.332786	79		Echinostoma	2	0.0279545
	01010	Echinostoma	2	0.332786	79		Echinostoma	2	0.416092
	01010	Echinostoma	2	0.332786	79		Echinostoma	2	0.165953
	01010	Echinostoma	2	0.332786	79		Echinostoma	2	0.771089
	01010	Echinostoma	2	0.332786	79		Echinostoma	2	0.314657
	01010	Echinostoma	2	0.332786	79		Echinostoma	2	0.254744
	01010	Echinostoma	2	0.332786	79		Echinostoma	2	0.456603
	01010	Echinostoma	2	0.332786	79		Echinostoma	2	0.145789
	01010	Echinostoma	2	0.332786	79		Echinostoma	2	0.826501
	01010	Echinostoma	2	0.332786	79		Echinostoma	2	0.822898
	01010	Echinostoma	2	0.332786	79		Echinostoma	2	0.238379
	01010	Echinostoma	2	0.332786	79		Echinostoma	2	0.221373
	01010	Echinostoma	2	0.332786	79		Echinostoma	2	0.543219
	01010	Echinostoma	2	0.332786	79		Echinostoma	2	0.446394
	01010	Echinostoma	2	0.332786	79		Echinostoma	2	0.367297
	01010	Echinostoma	2	0.332786	79		Echinostoma	2	0.102412
	01010	Echinostoma	2	0.332786	79		Echinostoma	2	0.678286
	01010	Echinostoma	2	0.332786	79		Echinostoma	2	0.185223
	01010	Echinostoma	2	0.332786	79		Echinostoma	2	1.21373
	01010	Echinostoma	2	0.332786	79		Echinostoma	2	0.314657
	01010	Echinostoma	2	0.332786	79		Echinostoma	2	0.0279545
	01010	Echinostoma	2	0.332786	79		Echinostoma	2	0.221373
	01010	Echinostoma	2	0.332786	79		Echinostoma	2	0.203674
	01010	Echinostoma	2	0.332786	79		Echinostoma	2	0.145789
	01010	Echinostoma	2	0.332786	79		Echinostoma	2	0.285733
	01010	Echinostoma	2	0.332786	79		Echinostoma	2	0
	01010	Echinostoma	2	0.332786	79		Echinostoma	2	0.674229
	01010	Echinostoma	2	0.332786	79		Echinostoma	2	0
	01010	Echinostoma	2	0.332786	79		Echinostoma	2	0.827217
	01010	Echinostoma	2	0.332786	79		Echinostoma	2	0.314657
	01010	Echinostoma	2	0.332786	79		Echinostoma	2	0.635907
	01010	Echinostoma	2	0.332786	79		Echinostoma	2	0
	01010	Echinostoma	2	0.332786	79		Echinostoma	2	0.314657
	01010	Echinostoma	2	0.332786	79		Echinostoma	2	0.414242
	01010	Echinostoma	2	0.332786	79		Echinostoma	2	0
	01010	Echinostoma	2	0.332786	79		Echinostoma	2	0.709442
	01010	Echinostoma	2	0.332786	79		Echinostoma	2	0.466578
	01010	Echinostoma	2	0.332786	79		Echinostoma	2	0.743752
	01010	Echinostoma	2	0.332786	79		Echinostoma	2	0.114678
	01010	Echinostoma	2	0.332786	79		Echinostoma	2	0
	01010	Echinostoma	2	0.332786	79		Echinostoma	2	0.238379
	01010	Echinostoma	2	0.332786	79		Echinostoma	2	0.15323
	01010	Echinostoma	2	0.332786	79		Echinostoma	2	0
	01010	Echinostoma	2	0.332786	79		Echinostoma	2	0.668072
	01010	Echinostoma	2	0.332786	79		Echinostoma	2	0.856308
	01010	Echinostoma	2	0.332786	79		Echinostoma	2	0.563407
	01010	Echinostoma	2	0.332786	79		Echinostoma	2	0.476329
	01010	Echinostoma	2	0.332786	79		Echinostoma	2	0
	01010	Echinostoma	2	0.332786	79		Echinostoma	2	0.367297
	01010	Echinostoma	2	0.332786	79		Echinostoma	2	0.185223
	01010	Echinostoma	2	0.332786	79		Echinostoma	2	0.571226
	01010	Echinostoma	2	0.332786	79		Echinostoma	2	1.06087
	01010	Echinostoma	2	0.332786	79		Echinostoma	2	0.185223
	01010	Echinostoma	2	0.332786	79		Echinostoma	2	0.0789832
	01010	Echinostoma	2	0.332786	79		Echinostoma	2	0.270515
	01010	Echinostoma	2	0.332786	79		Echinostoma	2	0.674229
	01010	Echinostoma	2	0.332786	79		Echinostoma	2	0.886991
	01010	Echinostoma	2	0.332786	79		Echinostoma	2	0.831495
	01010	Echinostoma	2	0.332786	79		Echinostoma	2	0.458434
	01010	Echinostoma	2	0.332786	79		Echinostoma	2	0.0279545
	01010	Echinostoma	2	0.332786	79		Echinostoma	2	0.809675
	01010	Echinostoma	2	0.332786	79		Echinostoma	2	0.655491
	01010	Echinostoma	2	0.332786	79		Echinostoma	2	0.622343
	01010	Echinostoma	2	0.332786	79		Echinostoma	2	0.571226
	01010	Echinostoma	2	0.332786	79		Echinostoma	2	0.726032
	01010	Echinostoma	2	0.332786	79		Echinostoma	2	0.0789832
	01010	Echinostoma	2	0.332786	79		Echinostoma	2	0.165953
	01010	Echinostoma	2	0.332786	79		Echinostoma	2	0.29559
	01010	Echinostoma	2	0.332786	79		Echinostoma	2	0.601168
	01010	Echinostoma	2	0.332786	79		Echinostoma	2	0.124642
	01010	Echinostoma	2	0.332786	79		Echinostoma	2	0.379518
	01010	Echinostoma	2	0.332786	79		Echinostoma	2	0
	01010	Echinostoma	2	0.332786	79		Echinostoma	2	0.0254862
	01010	Echinostoma	2	0.332786	79		Echinostoma	2	1.01317
	01010	Echinostoma	2	0.332786	79		Echinostoma	2	0.864274
	01010	Echinostoma	2	0.332786	79		Echinostoma	2	0.731425
	01010	Echinostoma	2	0.332786	79		Echinostoma	2	0.124642
	01010	Echinostoma	2	0.332786	79		Echinostoma	2	0.726032
	01011	Echinostoma	3	0.221858	66		Echinostoma	3	0.0542179
	01011	Echinostoma	3	0.221858	66		Echinostoma	3	0.446394
	01011	Echinostoma	3	0.221858	66		Echinostoma	3	0.0790888
	01011	Echinostoma	3	0.221858	66		Echinostoma	3	0.0789832
	01011	Echinostoma	3	0.221858	66		Echinostoma	3	0.205331
	01011	Echinostoma	3	0.221858	66		Echinostoma	3	0.586455
	01011	Echinostoma	3	0.221858	66		Echinostoma	3	0.145834
	01011	Echinostoma	3	0.221858	66		Echinostoma	3	0.425226
	01011	Echinostoma	3	0.221858	66		Echinostoma	3	0.165953
	01011	Echinostoma	3	0.221858	66		Echinostoma	3	0.539066
	01011	Echinostoma	3	0.221858	66		Echinostoma	3	0.247268
	01011	Echinostoma	3	0.221858	66		Echinostoma	3	0.608342
	01011	Echinostoma	3	0.221858	66		Echinostoma	3	0.0368866
	01011	Echinostoma	3	0.221858	66		Echinostoma	3	0.266301
	01011	Echinostoma	3	0.221858	66		Echinostoma	3	0.0877761
	01011	Echinostoma	3	0.221858	66		Echinostoma	3	0
	01011	Echinostoma	3	0.221858	66		Echinostoma	3	2.63969e-05
	01011	Echinostoma	3	0.221858	66		Echinostoma	3	0.0457337
	01011	Echinostoma	3	0.221858	66		Echinostoma	3	0
	01011	Echinostoma	3	0.221858	66		Echinostoma	3	0.0542179
	01011	Echinostoma	3	0.221858	66		Echinostoma	3	0.124737
	01011	Echinostoma	3	0.221858	66		Echinostoma	3	0.760777
	01011	Echinostoma	3	0.221858	66		Echinostoma	3	0.0940381
	01011	Echinostoma	3	0.221858	66		Echinostoma	3	0.680306
	01011	Echinostoma	3	0.221858	66		Echinostoma	3	0.402973
	01011	Echinostoma	3	0.221858	66		Echinostoma	3	0.0790096
	01011	Echinostoma	3	0.221858	66		Echinostoma	3	0.0542738
	01011	Echinostoma	3	0.221858	66		Echinostoma	3	0.300483
	01011	Echinostoma	3	0.221858	66		Echinostoma	3	0.51328
	01011	Echinostoma	3	0.221858	66		Echinostoma	3	0.136542
	01011	Echinostoma	3	0.221858	66		Echinostoma	3	0.0869774
	01011	Echinostoma	3	0.221858	66		Echinostoma	3	0.346146
	01011	Echinostoma	3	0.221858	66		Echinostoma	3	0.906955
	01011	Echinostoma	3	0.221858	66		Echinostoma	3	0.285864
	01011	Echinostoma	3	0.221858	66		Echinostoma	3	0.102487
	01011	Echinostoma	3	0.221858	66		Echinostoma	3	0.0792736
	01011	Echinostoma	3	0.221858	66		Echinostoma	3	0.102537
	01011	Echinostoma	3	0.221858	66		Echinostoma	3	0
	01011	Echinostoma	3	0.221858	66		Echinostoma	3	0.476329
	01011	Echinostoma	3	0.221858	66		Echinostoma	3	0.185223
	01011	Echinostoma	3	0.221858	66		Echinostoma	3	0.354737
	01011	Echinostoma	3	0.221858	66		Echinostoma	3	0.238379
	01011	Echinostoma	3	0.221858	66		Echinostoma	3	0.238379
	01011	Echinostoma	3	0.221858	66		Echinostoma	3	0.0789832
	01011	Echinostoma	3	0.221858	66		Echinostoma	3	0.124689
	01011	Echinostoma	3	0.221858	66		Echinostoma	3	0.251814
	01011	Echinostoma	3	0.221858	66		Echinostoma	3	0
	01011	Echinostoma	3	0.221858	66		Echinostoma	3	0.328427
	01011	Echinostoma	3	0.221858	66		Echinostoma	3	0.185223
	01011	Echinostoma	3	0.221858	66		Echinostoma	3	0.0789832
	01011	Echinostoma	3	0.221858	66		Echinostoma	3	0.864279
	01011	Echinostoma	3	0.221858	66		Echinostoma	3	0.238379
	01011	Echinostoma	3	0.221858	66		Echinostoma	3	0.0279842
	01011	Echinostoma	3	0.221858	66		Echinostoma	3	0.0790096
	01011	Echinostoma	3	0.221858	66		Echinostoma	3	0.300436
	01011	Echinostoma	3	0.221858	66		Echinostoma	3	0
	01011	Echinostoma	3	0.221858	66		Echinostoma	3	0.300436
	01011	Echinostoma	3	0.221858	66		Echinostoma	3	0.124642
	01011	Echinostoma	3	0.221858	66		Echinostoma	3	0.367338
	01011	Echinostoma	3	0.221858	66		Echinostoma	3	0.285733
	01011	Echinostoma	3	0.221858	66		Echinostoma	3	0.0542179
	01011	Echinostoma	3	0.221858	66		Echinostoma	3	0.0543297
	01011	Echinostoma	3	0.221858	66		Echinostoma	3	0.608342
	01011	Echinostoma	3	0.221858	66		Echinostoma	3	0.145789
	01011	Echinostoma	3	0.221858	66		Echinostoma	3	0.0280139
	01011	Echinostoma	3	0.221858	66		Echinostoma	3	0.221373
	01100	Echinostoma	2	0.832422	2		Echinostoma	2	0.60206
	01100	Echinostoma	2	0.832422	2		Echinostoma	2	0.40869
	01110	Echinostoma	3	0.555191	5		Echinostoma	3	0.328427
	01110	Echinostoma	3	0.555191	5		Echinostoma	3	0.262917
	01110	Echinostoma	3	0.555191	5		Echinostoma	3	0.784745
	01110	Echinostoma	3	0.555191	5		Echinostoma	3	0.468218
	01110	Echinostoma	3	0.555191	5		Echinostoma	3	0.636017
	11000	Echinostoma	2	0.623997	13		Echinostoma	2	0.0869341
	11000	Echinostoma	2	0.623997	13		Echinostoma	2	0.742013
	11000	Echinostoma	2	0.623997	13		Echinostoma	2	0.629294
	11000	Echinostoma	2	0.623997	13		Echinostoma	2	0.425226
	11000	Echinostoma	2	0.623997	13		Echinostoma	2	0.024615
	11000	Echinostoma	2	0.623997	13		Echinostoma	2	0.586455
	11000	Echinostoma	2	0.623997	13		Echinostoma	2	0.0869341
	11000	Echinostoma	2	0.623997	13		Echinostoma	2	0.0542179
	11000	Echinostoma	2	0.623997	13		Echinostoma	2	0.0542179
	11000	Echinostoma	2	0.623997	13		Echinostoma	2	0.0279545
	11000	Echinostoma	2	0.623997	13		Echinostoma	2	0.859533
	11000	Echinostoma	2	0.623997	13		Echinostoma	2	0.574597
	11000	Echinostoma	2	0.623997	13		Echinostoma	2	0.0279545
	11001	Echinostoma	3	0.415998	1		Echinostoma	3	0.772669
	11010	Echinostoma	3	0.416241	44		Echinostoma	3	0.367297
	11010	Echinostoma	3	0.416241	44		Echinostoma	3	0
	11010	Echinostoma	3	0.416241	44		Echinostoma	3	0.518696
	11010	Echinostoma	3	0.416241	44		Echinostoma	3	0.702459
	11010	Echinostoma	3	0.416241	44		Echinostoma	3	0.756977
	11010	Echinostoma	3	0.416241	44		Echinostoma	3	0.359615
	11010	Echinostoma	3	0.416241	44		Echinostoma	3	0.942258
	11010	Echinostoma	3	0.416241	44		Echinostoma	3	0.0789832
	11010	Echinostoma	3	0.416241	44		Echinostoma	3	0.40476
	11010	Echinostoma	3	0.416241	44		Echinostoma	3	0.647613
	11010	Echinostoma	3	0.416241	44		Echinostoma	3	0.746576
	11010	Echinostoma	3	0.416241	44		Echinostoma	3	0.636475
	11010	Echinostoma	3	0.416241	44		Echinostoma	3	0.351577
	11010	Echinostoma	3	0.416241	44		Echinostoma	3	0.400607
	11010	Echinostoma	3	0.416241	44		Echinostoma	3	0.601168
	11010	Echinostoma	3	0.416241	44		Echinostoma	3	0.866744
	11010	Echinostoma	3	0.416241	44		Echinostoma	3	0.145789
	11010	Echinostoma	3	0.416241	44		Echinostoma	3	0.145789
	11010	Echinostoma	3	0.416241	44		Echinostoma	3	1.08475
	11010	Echinostoma	3	0.416241	44		Echinostoma	3	0.498852
	11010	Echinostoma	3	0.416241	44		Echinostoma	3	0.261083
	11010	Echinostoma	3	0.416241	44		Echinostoma	3	1.34404
	11010	Echinostoma	3	0.416241	44		Echinostoma	3	0.297306
	11010	Echinostoma	3	0.416241	44		Echinostoma	3	0.0667771
	11010	Echinostoma	3	0.416241	44		Echinostoma	3	0.367297
	11010	Echinostoma	3	0.416241	44		Echinostoma	3	0.938243
	11010	Echinostoma	3	0.416241	44		Echinostoma	3	0.132897
	11010	Echinostoma	3	0.416241	44		Echinostoma	3	0.116579
	11010	Echinostoma	3	0.416241	44		Echinostoma	3	0.102412
	11010	Echinostoma	3	0.416241	44		Echinostoma	3	0.400744
	11010	Echinostoma	3	0.416241	44		Echinostoma	3	0.179385
	11010	Echinostoma	3	0.416241	44		Echinostoma	3	0.182522
	11010	Echinostoma	3	0.416241	44		Echinostoma	3	0.311445
	11010	Echinostoma	3	0.416241	44		Echinostoma	3	0
	11010	Echinostoma	3	0.416241	44		Echinostoma	3	0.119283
	11010	Echinostoma	3	0.416241	44		Echinostoma	3	1.3344
	11010	Echinostoma	3	0.416241	44		Echinostoma	3	0.135524
	11010	Echinostoma	3	0.416241	44		Echinostoma	3	0.665736
	11010	Echinostoma	3	0.416241	44		Echinostoma	3	0.235591
	11010	Echinostoma	3	0.416241	44		Echinostoma	3	0.0789832
	11010	Echinostoma	3	0.416241	44		Echinostoma	3	0.0789832
	11010	Echinostoma	3	0.416241	44		Echinostoma	3	0.0789832
	11010	Echinostoma	3	0.416241	44		Echinostoma	3	0.85929
	11010	Echinostoma	3	0.416241	44		Echinostoma	3	0.164435
	11011	Echinostoma	4	0.312181	4		Echinostoma	4	0.356844
	11011	Echinostoma	4	0.312181	4		Echinostoma	4	0.546334
	11011	Echinostoma	4	0.312181	4		Echinostoma	4	0.352025
	11011	Echinostoma	4	0.312181	4		Echinostoma	4	0.185278
	11100	Echinostoma	3	0.749331	3		Echinostoma	3	0.206194
	11100	Echinostoma	3	0.749331	3		Echinostoma	3	0.0791812
	11100	Echinostoma	3	0.749331	3		Echinostoma	3	0.424565
	11110	Echinostoma	4	0.562181	13		Echinostoma	4	0.0688703
	11110	Echinostoma	4	0.562181	13		Echinostoma	4	0.424521
	11110	Echinostoma	4	0.562181	13		Echinostoma	4	0.546325
	11110	Echinostoma	4	0.562181	13		Echinostoma	4	1.09222
	11110	Echinostoma	4	0.562181	13		Echinostoma	4	0.295628
	11110	Echinostoma	4	0.562181	13		Echinostoma	4	1.02278
	11110	Echinostoma	4	0.562181	13		Echinostoma	4	1.0402
	11110	Echinostoma	4	0.562181	13		Echinostoma	4	0.359098
	11110	Echinostoma	4	0.562181	13		Echinostoma	4	0.439154
	11110	Echinostoma	4	0.562181	13		Echinostoma	4	0.379518
	11110	Echinostoma	4	0.562181	13		Echinostoma	4	0.274391
	11110	Echinostoma	4	0.562181	13		Echinostoma	4	0.254744
	11110	Echinostoma	4	0.562181	13		Echinostoma	4	0.364665
	11111	Echinostoma	4	0.449745	1		Echinostoma	4	0.8211
	01000	Ribeiroia	1	0.434585	35		Ribeiroia	1	0.129583
	01000	Ribeiroia	1	0.434585	35		Ribeiroia	1	0.386344
	01000	Ribeiroia	1	0.434585	35		Ribeiroia	1	0.182272
	01000	Ribeiroia	1	0.434585	35		Ribeiroia	1	0.182272
	01000	Ribeiroia	1	0.434585	35		Ribeiroia	1	0.0361964
	01000	Ribeiroia	1	0.434585	35		Ribeiroia	1	0.451058
	01000	Ribeiroia	1	0.434585	35		Ribeiroia	1	0.31941
	01000	Ribeiroia	1	0.434585	35		Ribeiroia	1	0.0184752
	01000	Ribeiroia	1	0.434585	35		Ribeiroia	1	0.115347
	01000	Ribeiroia	1	0.434585	35		Ribeiroia	1	0.615846
	01000	Ribeiroia	1	0.434585	35		Ribeiroia	1	0.271649
	01000	Ribeiroia	1	0.434585	35		Ribeiroia	1	0.31941
	01000	Ribeiroia	1	0.434585	35		Ribeiroia	1	0.229256
	01000	Ribeiroia	1	0.434585	35		Ribeiroia	1	0.206399
	01000	Ribeiroia	1	0.434585	35		Ribeiroia	1	0.483237
	01000	Ribeiroia	1	0.434585	35		Ribeiroia	1	0.0184752
	01000	Ribeiroia	1	0.434585	35		Ribeiroia	1	0.0361964
	01000	Ribeiroia	1	0.434585	35		Ribeiroia	1	0.281631
	01000	Ribeiroia	1	0.434585	35		Ribeiroia	1	0.182272
	01000	Ribeiroia	1	0.434585	35		Ribeiroia	1	0.437487
	01000	Ribeiroia	1	0.434585	35		Ribeiroia	1	0.261432
	01000	Ribeiroia	1	0.434585	35		Ribeiroia	1	0.863411
	01000	Ribeiroia	1	0.434585	35		Ribeiroia	1	0.0696066
	01000	Ribeiroia	1	0.434585	35		Ribeiroia	1	0.0532227
	01000	Ribeiroia	1	0.434585	35		Ribeiroia	1	0.394029
	01000	Ribeiroia	1	0.434585	35		Ribeiroia	1	0.110497
	01000	Ribeiroia	1	0.434585	35		Ribeiroia	1	0.291388
	01000	Ribeiroia	1	0.434585	35		Ribeiroia	1	0.988343
	01000	Ribeiroia	1	0.434585	35		Ribeiroia	1	0.451058
	01000	Ribeiroia	1	0.434585	35		Ribeiroia	1	0.0184752
	01000	Ribeiroia	1	0.434585	35		Ribeiroia	1	0.0361964
	01000	Ribeiroia	1	0.434585	35		Ribeiroia	1	0.0532227
	01000	Ribeiroia	1	0.434585	35		Ribeiroia	1	0.129583
	01000	Ribeiroia	1	0.434585	35		Ribeiroia	1	0.679509
	01000	Ribeiroia	1	0.434585	35		Ribeiroia	1	0.370552
	01001	Ribeiroia	2	0.217292	5		Ribeiroia	2	0.0548369
	01001	Ribeiroia	2	0.217292	5		Ribeiroia	2	0.061942
	01001	Ribeiroia	2	0.217292	5		Ribeiroia	2	0.0696066
	01001	Ribeiroia	2	0.217292	5		Ribeiroia	2	0.328363
	01001	Ribeiroia	2	0.217292	5		Ribeiroia	2	0.102948
	01010	Ribeiroia	2	0.443117	72		Ribeiroia	2	0.674922
	01010	Ribeiroia	2	0.443117	72		Ribeiroia	2	0.182272
	01010	Ribeiroia	2	0.443117	72		Ribeiroia	2	0.364184
	01010	Ribeiroia	2	0.443117	72		Ribeiroia	2	0.716117
	01010	Ribeiroia	2	0.443117	72		Ribeiroia	2	0.69484
	01010	Ribeiroia	2	0.443117	72		Ribeiroia	2	0.363978
	01010	Ribeiroia	2	0.443117	72		Ribeiroia	2	0.346268
	01010	Ribeiroia	2	0.443117	72		Ribeiroia	2	0.559007
	01010	Ribeiroia	2	0.443117	72		Ribeiroia	2	0.144218
	01010	Ribeiroia	2	0.443117	72		Ribeiroia	2	0.229256
	01010	Ribeiroia	2	0.443117	72		Ribeiroia	2	0.953451
	01010	Ribeiroia	2	0.443117	72		Ribeiroia	2	0.23814
	01010	Ribeiroia	2	0.443117	72		Ribeiroia	2	0.115575
	01010	Ribeiroia	2	0.443117	72		Ribeiroia	2	0.0947902
	01010	Ribeiroia	2	0.443117	72		Ribeiroia	2	0.1008
	01010	Ribeiroia	2	0.443117	72		Ribeiroia	2	0.0732115
	01010	Ribeiroia	2	0.443117	72		Ribeiroia	2	0.795562
	01010	Ribeiroia	2	0.443117	72		Ribeiroia	2	0.669832
	01010	Ribeiroia	2	0.443117	72		Ribeiroia	2	0.576992
	01010	Ribeiroia	2	0.443117	72		Ribeiroia	2	0.620085
	01010	Ribeiroia	2	0.443117	72		Ribeiroia	2	0.119044
	01010	Ribeiroia	2	0.443117	72		Ribeiroia	2	0.274231
	01010	Ribeiroia	2	0.443117	72		Ribeiroia	2	0.721236
	01010	Ribeiroia	2	0.443117	72		Ribeiroia	2	0.455096
	01010	Ribeiroia	2	0.443117	72		Ribeiroia	2	0.446866
	01010	Ribeiroia	2	0.443117	72		Ribeiroia	2	0.19721
	01010	Ribeiroia	2	0.443117	72		Ribeiroia	2	1.00163
	01010	Ribeiroia	2	0.443117	72		Ribeiroia	2	0.0853949
	01010	Ribeiroia	2	0.443117	72		Ribeiroia	2	0.0828711
	01010	Ribeiroia	2	0.443117	72		Ribeiroia	2	0.388086
	01010	Ribeiroia	2	0.443117	72		Ribeiroia	2	0.668922
	01010	Ribeiroia	2	0.443117	72		Ribeiroia	2	0.164711
	01010	Ribeiroia	2	0.443117	72		Ribeiroia	2	0.206768
	01010	Ribeiroia	2	0.443117	72		Ribeiroia	2	0.593755
	01010	Ribeiroia	2	0.443117	72		Ribeiroia	2	0.115347
	01010	Ribeiroia	2	0.443117	72		Ribeiroia	2	0.641321
	01010	Ribeiroia	2	0.443117	72		Ribeiroia	2	0.194027
	01010	Ribeiroia	2	0.443117	72		Ribeiroia	2	0.317322
	01010	Ribeiroia	2	0.443117	72		Ribeiroia	2	0.659805
	01010	Ribeiroia	2	0.443117	72		Ribeiroia	2	0.50146
	01010	Ribeiroia	2	0.443117	72		Ribeiroia	2	1.10212
	01010	Ribeiroia	2	0.443117	72		Ribeiroia	2	0.571753
	01010	Ribeiroia	2	0.443117	72		Ribeiroia	2	0.0149571
	01010	Ribeiroia	2	0.443117	72		Ribeiroia	2	0.639051
	01010	Ribeiroia	2	0.443117	72		Ribeiroia	2	0.842805
	01010	Ribeiroia	2	0.443117	72		Ribeiroia	2	0.766078
	01010	Ribeiroia	2	0.443117	72		Ribeiroia	2	0.532901
	01010	Ribeiroia	2	0.443117	72		Ribeiroia	2	0.679571
	01010	Ribeiroia	2	0.443117	72		Ribeiroia	2	0.918393
	01010	Ribeiroia	2	0.443117	72		Ribeiroia	2	0.755051
	01010	Ribeiroia	2	0.443117	72		Ribeiroia	2	0.286358
	01010	Ribeiroia	2	0.443117	72		Ribeiroia	2	0.255492
	01010	Ribeiroia	2	0.443117	72		Ribeiroia	2	0.322007
	01010	Ribeiroia	2	0.443117	72		Ribeiroia	2	0.536449
	01010	Ribeiroia	2	0.443117	72		Ribeiroia	2	0.83735
	01010	Ribeiroia	2	0.443117	72		Ribeiroia	2	0.691173
	01010	Ribeiroia	2	0.443117	72		Ribeiroia	2	0.765705
	01010	Ribeiroia	2	0.443117	72		Ribeiroia	2	0.486989
	01010	Ribeiroia	2	0.443117	72		Ribeiroia	2	0.58703
	01010	Ribeiroia	2	0.443117	72		Ribeiroia	2	0.57573
	01010	Ribeiroia	2	0.443117	72		Ribeiroia	2	0.055023
	01010	Ribeiroia	2	0.443117	72		Ribeiroia	2	0.0732115
	01010	Ribeiroia	2	0.443117	72		Ribeiroia	2	0.578273
	01010	Ribeiroia	2	0.443117	72		Ribeiroia	2	0.481023
	01010	Ribeiroia	2	0.443117	72		Ribeiroia	2	0.0212128
	01010	Ribeiroia	2	0.443117	72		Ribeiroia	2	0.16761
	01010	Ribeiroia	2	0.443117	72		Ribeiroia	2	0.0294161
	01010	Ribeiroia	2	0.443117	72		Ribeiroia	2	0.347602
	01010	Ribeiroia	2	0.443117	72		Ribeiroia	2	1.01021
	01010	Ribeiroia	2	0.443117	72		Ribeiroia	2	0.264399
	01010	Ribeiroia	2	0.443117	72		Ribeiroia	2	0.470215
	01010	Ribeiroia	2	0.443117	72		Ribeiroia	2	0.40299
	01011	Ribeiroia	3	0.295411	56		Ribeiroia	3	0.48086
	01011	Ribeiroia	3	0.295411	56		Ribeiroia	3	0.196833
	01011	Ribeiroia	3	0.295411	56		Ribeiroia	3	0.211651
	01011	Ribeiroia	3	0.295411	56		Ribeiroia	3	0.00364904
	01011	Ribeiroia	3	0.295411	56		Ribeiroia	3	0.422733
	01011	Ribeiroia	3	0.295411	56		Ribeiroia	3	0.504284
	01011	Ribeiroia	3	0.295411	56		Ribeiroia	3	0.862062
	01011	Ribeiroia	3	0.295411	56		Ribeiroia	3	0.0701114
	01011	Ribeiroia	3	0.295411	56		Ribeiroia	3	0.262081
	01011	Ribeiroia	3	0.295411	56		Ribeiroia	3	0.0755051
	01011	Ribeiroia	3	0.295411	56		Ribeiroia	3	0.369552
	01011	Ribeiroia	3	0.295411	56		Ribeiroia	3	0.451477
	01011	Ribeiroia	3	0.295411	56		Ribeiroia	3	0.656908
	01011	Ribeiroia	3	0.295411	56		Ribeiroia	3	0.0807704
	01011	Ribeiroia	3	0.295411	56		Ribeiroia	3	0.516518
	01011	Ribeiroia	3	0.295411	56		Ribeiroia	3	0.432241
	01011	Ribeiroia	3	0.295411	56		Ribeiroia	3	0.247518
	01011	Ribeiroia	3	0.295411	56		Ribeiroia	3	0.753145
	01011	Ribeiroia	3	0.295411	56		Ribeiroia	3	0.186988
	01011	Ribeiroia	3	0.295411	56		Ribeiroia	3	0.0651078
	01011	Ribeiroia	3	0.295411	56		Ribeiroia	3	0.0762895
	01011	Ribeiroia	3	0.295411	56		Ribeiroia	3	0.202945
	01011	Ribeiroia	3	0.295411	56		Ribeiroia	3	0.147454
	01011	Ribeiroia	3	0.295411	56		Ribeiroia	3	0.182435
	01011	Ribeiroia	3	0.295411	56		Ribeiroia	3	0.0953856
	01011	Ribeiroia	3	0.295411	56		Ribeiroia	3	0.268518
	01011	Ribeiroia	3	0.295411	56		Ribeiroia	3	0.343197
	01011	Ribeiroia	3	0.295411	56		Ribeiroia	3	0.384309
	01011	Ribeiroia	3	0.295411	56		Ribeiroia	3	0.0532227
	01011	Ribeiroia	3	0.295411	56		Ribeiroia	3	0.551417
	01011	Ribeiroia	3	0.295411	56		Ribeiroia	3	0.178227
	01011	Ribeiroia	3	0.295411	56		Ribeiroia	3	0.725235
	01011	Ribeiroia	3	0.295411	56		Ribeiroia	3	0.0520848
	01011	Ribeiroia	3	0.295411	56		Ribeiroia	3	0.239594
	01011	Ribeiroia	3	0.295411	56		Ribeiroia	3	0.245108
	01011	Ribeiroia	3	0.295411	56		Ribeiroia	3	0.742093
	01011	Ribeiroia	3	0.295411	56		Ribeiroia	3	0.168516
	01011	Ribeiroia	3	0.295411	56		Ribeiroia	3	0.160088
	01011	Ribeiroia	3	0.295411	56		Ribeiroia	3	0.142229
	01011	Ribeiroia	3	0.295411	56		Ribeiroia	3	0.279896
	01011	Ribeiroia	3	0.295411	56		Ribeiroia	3	0.233509
	01011	Ribeiroia	3	0.295411	56		Ribeiroia	3	0.345154
	01011	Ribeiroia	3	0.295411	56		Ribeiroia	3	0.295786
	01011	Ribeiroia	3	0.295411	56		Ribeiroia	3	0.243616
	01011	Ribeiroia	3	0.295411	56		Ribeiroia	3	0.372694
	01011	Ribeiroia	3	0.295411	56		Ribeiroia	3	0.648588
	01011	Ribeiroia	3	0.295411	56		Ribeiroia	3	0.100629
	01011	Ribeiroia	3	0.295411	56		Ribeiroia	3	0.16724
	01011	Ribeiroia	3	0.295411	56		Ribeiroia	3	0.322007
	01011	Ribeiroia	3	0.295411	56		Ribeiroia	3	0.0977195
	01011	Ribeiroia	3	0.295411	56		Ribeiroia	3	0.0294161
	01011	Ribeiroia	3	0.295411	56		Ribeiroia	3	0.817482
	01011	Ribeiroia	3	0.295411	56		Ribeiroia	3	0.38589
	01011	Ribeiroia	3	0.295411	56		Ribeiroia	3	0.390987
	01011	Ribeiroia	3	0.295411	56		Ribeiroia	3	0.629202
	01011	Ribeiroia	3	0.295411	56		Ribeiroia	3	0.297558
	01100	Ribeiroia	2	0.717292	1		Ribeiroia	2	0.60206
	01110	Ribeiroia	3	0.628745	4		Ribeiroia	3	0.807683
	01110	Ribeiroia	3	0.628745	4		Ribeiroia	3	0.472513
	01110	Ribeiroia	3	0.628745	4		Ribeiroia	3	0.399617
	01110	Ribeiroia	3	0.628745	4		Ribeiroia	3	0.327659
	11000	Ribeiroia	2	0.217672	19		Ribeiroia	2	0.0184752
	11000	Ribeiroia	2	0.217672	19		Ribeiroia	2	0.0591843
	11000	Ribeiroia	2	0.217672	19		Ribeiroia	2	0.129583
	11000	Ribeiroia	2	0.217672	19		Ribeiroia	2	0.0925311
	11000	Ribeiroia	2	0.217672	19		Ribeiroia	2	0.129583
	11000	Ribeiroia	2	0.217672	19		Ribeiroia	2	0.451151
	11000	Ribeiroia	2	0.217672	19		Ribeiroia	2	0.0533975
	11000	Ribeiroia	2	0.217672	19		Ribeiroia	2	0.61146
	11000	Ribeiroia	2	0.217672	19		Ribeiroia	2	3.29373e-05
	11000	Ribeiroia	2	0.217672	19		Ribeiroia	2	0.0361964
	11000	Ribeiroia	2	0.217672	19		Ribeiroia	2	0.058753
	11000	Ribeiroia	2	0.217672	19		Ribeiroia	2	0.20644
	11000	Ribeiroia	2	0.217672	19		Ribeiroia	2	0.457687
	11000	Ribeiroia	2	0.217672	19		Ribeiroia	2	0.0184752
	11000	Ribeiroia	2	0.217672	19		Ribeiroia	2	0.229819
	11000	Ribeiroia	2	0.217672	19		Ribeiroia	2	0.292414
	11000	Ribeiroia	2	0.217672	19		Ribeiroia	2	0.597166
	11000	Ribeiroia	2	0.217672	19		Ribeiroia	2	0.058753
	11000	Ribeiroia	2	0.217672	19		Ribeiroia	2	0.106719
	11001	Ribeiroia	3	0.145114	1		Ribeiroia	3	0.0875206
	11010	Ribeiroia	3	0.295664	39		Ribeiroia	3	0.284771
	11010	Ribeiroia	3	0.295664	39		Ribeiroia	3	0.350815
	11010	Ribeiroia	3	0.295664	39		Ribeiroia	3	0.857017
	11010	Ribeiroia	3	0.295664	39		Ribeiroia	3	0.111262
	11010	Ribeiroia	3	0.295664	39		Ribeiroia	3	0.454275
	11010	Ribeiroia	3	0.295664	39		Ribeiroia	3	0.219053
	11010	Ribeiroia	3	0.295664	39		Ribeiroia	3	0.422509
	11010	Ribeiroia	3	0.295664	39		Ribeiroia	3	0.411729
	11010	Ribeiroia	3	0.295664	39		Ribeiroia	3	0.41951
	11010	Ribeiroia	3	0.295664	39		Ribeiroia	3	0.604802
	11010	Ribeiroia	3	0.295664	39		Ribeiroia	3	0.809175
	11010	Ribeiroia	3	0.295664	39		Ribeiroia	3	0.0959537
	11010	Ribeiroia	3	0.295664	39		Ribeiroia	3	0.487189
	11010	Ribeiroia	3	0.295664	39		Ribeiroia	3	0.252353
	11010	Ribeiroia	3	0.295664	39		Ribeiroia	3	0.438568
	11010	Ribeiroia	3	0.295664	39		Ribeiroia	3	0.27438
	11010	Ribeiroia	3	0.295664	39		Ribeiroia	3	0.262042
	11010	Ribeiroia	3	0.295664	39		Ribeiroia	3	0.477392
	11010	Ribeiroia	3	0.295664	39		Ribeiroia	3	0.646444
	11010	Ribeiroia	3	0.295664	39		Ribeiroia	3	0.445954
	11010	Ribeiroia	3	0.295664	39		Ribeiroia	3	0.0149571
	11010	Ribeiroia	3	0.295664	39		Ribeiroia	3	0.546213
	11010	Ribeiroia	3	0.295664	39		Ribeiroia	3	0.61286
	11010	Ribeiroia	3	0.295664	39		Ribeiroia	3	0.513297
	11010	Ribeiroia	3	0.295664	39		Ribeiroia	3	0.532901
	11010	Ribeiroia	3	0.295664	39		Ribeiroia	3	0.284944
	11010	Ribeiroia	3	0.295664	39		Ribeiroia	3	0.177116
	11010	Ribeiroia	3	0.295664	39		Ribeiroia	3	0.170533
	11010	Ribeiroia	3	0.295664	39		Ribeiroia	3	0.0778204
	11010	Ribeiroia	3	0.295664	39		Ribeiroia	3	0.114233
	11010	Ribeiroia	3	0.295664	39		Ribeiroia	3	0.115802
	11010	Ribeiroia	3	0.295664	39		Ribeiroia	3	0.52827
	11010	Ribeiroia	3	0.295664	39		Ribeiroia	3	0.327047
	11010	Ribeiroia	3	0.295664	39		Ribeiroia	3	0.29394
	11010	Ribeiroia	3	0.295664	39		Ribeiroia	3	1.16527
	11010	Ribeiroia	3	0.295664	39		Ribeiroia	3	0.103987
	11010	Ribeiroia	3	0.295664	39		Ribeiroia	3	0.324464
	11010	Ribeiroia	3	0.295664	39		Ribeiroia	3	0.228364
	11010	Ribeiroia	3	0.295664	39		Ribeiroia	3	0.336779
	11011	Ribeiroia	4	0.221748	4		Ribeiroia	4	0.127238
	11011	Ribeiroia	4	0.221748	4		Ribeiroia	4	0.48268
	11011	Ribeiroia	4	0.221748	4		Ribeiroia	4	0.377989
	11011	Ribeiroia	4	0.221748	4		Ribeiroia	4	0.193555
	11100	Ribeiroia	3	0.478448	2		Ribeiroia	3	0.0534266
	11100	Ribeiroia	3	0.478448	2		Ribeiroia	3	0.0791812
	11110	Ribeiroia	4	0.471748	13		Ribeiroia	4	0.706312
	11110	Ribeiroia	4	0.471748	13		Ribeiroia	4	0.48123
	11110	Ribeiroia	4	0.471748	13		Ribeiroia	4	0.0720318
	11110	Ribeiroia	4	0.471748	13		Ribeiroia	4	0.456169
	11110	Ribeiroia	4	0.471748	13		Ribeiroia	4	0.403601
	11110	Ribeiroia	4	0.471748	13		Ribeiroia	4	0.441094
	11110	Ribeiroia	4	0.471748	13		Ribeiroia	4	0.226475
	11110	Ribeiroia	4	0.471748	13		Ribeiroia	4	0.273594
	11110	Ribeiroia	4	0.471748	13		Ribeiroia	4	1.02278
	11110	Ribeiroia	4	0.471748	13		Ribeiroia	4	0.152434
	11110	Ribeiroia	4	0.471748	13		Ribeiroia	4	0.352472
	11110	Ribeiroia	4	0.471748	13		Ribeiroia	4	0.481187
	11110	Ribeiroia	4	0.471748	13		Ribeiroia	4	0.429483
	11111	Ribeiroia	4	0.377399	1		Ribeiroia	4	0.777403
